# Supplementary material for: Mechanosensitive non-equilibrium supramolecular polymerization in closed chemical systems
Source: Nat Commun. 2023 May 29;14:3084. doi: 10.1038/s41467-023-38948-x (PMC10227035; doi:10.1038/s41467-023-38948-x)
Supplement: Supplementary file 11 — Source Data [file 41467_2023_38948_MOESM11_ESM.xls]

## Sheet: fig 1c
	Absorbance (a.u.)
Wavelength (nm)	Stay	Shake (0min)	10min	20min	30min	40min	50min	60min	70min	80min	90min	100min	110min	120min
899.985	0.15581	0.04303	0.00697	0.00954	0.01631	0.02507	0.0354	0.04691	0.06434	0.08328	0.10484	0.13039	0.14232	0.16606
898.987	0.1555	0.04407	0.00707	0.00824	0.01675	0.02425	0.03495	0.04711	0.0645	0.08344	0.10448	0.1301	0.14221	0.16533
897.988	0.15529	0.04375	0.00716	0.00971	0.01618	0.02418	0.03643	0.04853	0.06598	0.08355	0.10617	0.12992	0.14213	0.16478
896.989	0.15517	0.04499	0.00677	0.00768	0.01482	0.02402	0.03504	0.04707	0.06375	0.08256	0.10476	0.12985	0.14209	0.16444
895.99	0.15514	0.04474	0.00699	0.00853	0.01524	0.02406	0.03526	0.04765	0.06449	0.08277	0.10618	0.12988	0.14209	0.16428
894.99	0.15505	0.04569	0.00646	0.007	0.01573	0.02456	0.03479	0.04728	0.0645	0.08214	0.10562	0.13013	0.14213	0.16451
893.99	0.15527	0.04573	0.00586	0.00674	0.01463	0.02291	0.0348	0.04699	0.06511	0.08271	0.1057	0.13021	0.142	0.16486
892.989	0.15531	0.04584	0.00746	0.00877	0.0148	0.02348	0.03482	0.04807	0.0641	0.08366	0.10405	0.13046	0.14229	0.16539
891.987	0.15556	0.04491	0.00705	0.00946	0.01627	0.02422	0.03576	0.04906	0.06488	0.0835	0.10648	0.13069	0.14243	0.16567
890.985	0.15606	0.04437	0.00628	0.00927	0.01657	0.02468	0.03575	0.04834	0.0661	0.08485	0.10764	0.13084	0.14273	0.1661
890.017	0.15622	0.04419	0.00603	0.00838	0.01591	0.02377	0.03549	0.04787	0.0652	0.08462	0.10534	0.13097	0.1432	0.16634
889.014	0.15618	0.04306	0.00549	0.00889	0.01577	0.02362	0.03496	0.04686	0.06547	0.08403	0.10596	0.13082	0.14339	0.16636
888.01	0.15598	0.04201	0.0066	0.00934	0.01669	0.02388	0.03656	0.04917	0.06674	0.08402	0.10556	0.13063	0.14326	0.16617
887.007	0.156	0.04183	0.00642	0.00873	0.01563	0.02417	0.03543	0.0481	0.06526	0.08366	0.10584	0.13076	0.14323	0.16573
886.003	0.15612	0.04128	0.00649	0.00872	0.01525	0.02331	0.03483	0.04821	0.06504	0.08375	0.10622	0.13075	0.14336	0.1657
884.998	0.156	0.04055	0.00668	0.00876	0.01545	0.02448	0.036	0.04954	0.06534	0.08457	0.10673	0.13092	0.14325	0.16573
883.993	0.15611	0.03998	0.00639	0.00884	0.01589	0.02444	0.03554	0.04867	0.06523	0.08387	0.10722	0.13096	0.14301	0.16561
882.987	0.15597	0.03944	0.00685	0.00849	0.01569	0.02471	0.03629	0.04878	0.06591	0.08441	0.10703	0.13096	0.143	0.16578
882.014	0.15621	0.0392	0.00706	0.00885	0.01549	0.02471	0.03594	0.04882	0.06554	0.08469	0.10679	0.13126	0.14333	0.16612
881.008	0.15666	0.03977	0.00566	0.00783	0.01522	0.02441	0.0356	0.04823	0.0661	0.08372	0.10625	0.13158	0.14324	0.16644
880	0.15684	0.03838	0.00649	0.00872	0.01555	0.02415	0.03548	0.04892	0.06614	0.08464	0.10615	0.13178	0.14354	0.16686
878.993	0.15666	0.03714	0.00742	0.01016	0.01786	0.02531	0.03709	0.04872	0.06641	0.08589	0.10845	0.13201	0.14367	0.16684
877.985	0.15684	0.03704	0.00716	0.00948	0.01728	0.02534	0.0373	0.05001	0.06593	0.08494	0.10683	0.1322	0.14368	0.16715
877.01	0.15721	0.03678	0.00827	0.00979	0.01694	0.02472	0.03571	0.049	0.06688	0.08559	0.10741	0.13259	0.14358	0.1671
876.001	0.15715	0.03768	0.0059	0.00882	0.01458	0.02427	0.03625	0.04912	0.06454	0.08289	0.10723	0.1324	0.14359	0.16651
874.991	0.15663	0.03645	0.00724	0.00943	0.017	0.02485	0.03677	0.04868	0.06712	0.08577	0.10777	0.13209	0.14323	0.16595
874.015	0.15636	0.03725	0.00679	0.00761	0.01465	0.02632	0.0353	0.0485	0.06641	0.08489	0.10705	0.13199	0.14335	0.16574
873.005	0.15607	0.03754	0.0056	0.0083	0.01473	0.02401	0.03504	0.04797	0.06566	0.08314	0.10676	0.13176	0.14296	0.16522
871.994	0.15559	0.03784	0.00563	0.00902	0.01518	0.02394	0.03507	0.04794	0.06511	0.08288	0.10525	0.13151	0.14326	0.16546
871.016	0.15514	0.03699	0.00704	0.00867	0.01617	0.02571	0.03624	0.0487	0.06493	0.0841	0.10786	0.13125	0.14325	0.16573
870.005	0.15522	0.03722	0.00613	0.00845	0.01476	0.02364	0.03567	0.04827	0.06452	0.08538	0.10664	0.13099	0.14323	0.16626
868.992	0.15576	0.03645	0.00688	0.00928	0.01469	0.02476	0.03697	0.04993	0.06441	0.08507	0.10725	0.13101	0.14293	0.16621
868.013	0.15639	0.03617	0.00784	0.00848	0.01636	0.02531	0.03804	0.04961	0.06734	0.08504	0.10643	0.13125	0.14322	0.16657
867	0.15637	0.03688	0.00857	0.00976	0.01598	0.0257	0.03494	0.04895	0.06613	0.08517	0.10712	0.13109	0.1432	0.16633
865.986	0.15609	0.03692	0.007	0.00863	0.01413	0.02432	0.03508	0.04941	0.06585	0.08422	0.106	0.13105	0.14304	0.16512
865.006	0.15534	0.03539	0.00739	0.00994	0.01592	0.02592	0.038	0.04986	0.06694	0.08601	0.1076	0.13139	0.143	0.16449
863.991	0.15487	0.03732	0.0063	0.00724	0.01477	0.02475	0.03585	0.04761	0.0658	0.08527	0.10651	0.13117	0.14276	0.16446
863.01	0.15428	0.03705	0.00681	0.00864	0.01441	0.02398	0.03568	0.04757	0.06653	0.08436	0.10795	0.13101	0.14259	0.16426
861.995	0.15389	0.0351	0.00778	0.0104	0.01731	0.02497	0.03651	0.05108	0.06793	0.08511	0.10654	0.13052	0.14211	0.16396
861.013	0.15445	0.0368	0.00617	0.00954	0.01454	0.02421	0.03652	0.04714	0.06625	0.08331	0.10522	0.13054	0.14185	0.16396
859.996	0.1549	0.03629	0.0063	0.00971	0.01645	0.02465	0.03622	0.04777	0.06637	0.08565	0.10704	0.13089	0.14249	0.16455
859.013	0.15519	0.03615	0.00538	0.00842	0.01554	0.02569	0.0341	0.04944	0.06612	0.08503	0.10635	0.13096	0.14255	0.1641
857.996	0.15543	0.03547	0.00714	0.00898	0.01598	0.0256	0.03627	0.0499	0.06693	0.0864	0.10705	0.13119	0.14243	0.16315
857.012	0.15527	0.03625	0.00758	0.00866	0.01597	0.02545	0.03631	0.05057	0.06653	0.08559	0.10801	0.13127	0.14279	0.16308
855.994	0.15505	0.03672	0.00699	0.0094	0.01488	0.02328	0.03687	0.04948	0.06436	0.0854	0.10648	0.13069	0.14233	0.16278
855.009	0.15445	0.03595	0.00638	0.01	0.01656	0.02412	0.03589	0.05034	0.06767	0.0827	0.10693	0.13004	0.14144	0.16223
853.99	0.15475	0.03695	0.00485	0.00809	0.01688	0.02407	0.03506	0.04948	0.06404	0.08394	0.1049	0.1303	0.14101	0.16281
853.004	0.15572	0.03652	0.00623	0.00692	0.01475	0.02341	0.03653	0.04827	0.0647	0.08426	0.10666	0.13025	0.14152	0.16399
851.984	0.15595	0.03615	0.00619	0.00922	0.01673	0.02656	0.03593	0.04858	0.06508	0.08524	0.10551	0.13053	0.14216	0.16464
850.998	0.1558	0.03283	0.01251	0.01407	0.01817	0.02765	0.03919	0.05213	0.06973	0.08668	0.10786	0.13081	0.14202	0.16453
850.011	0.15549	0.0348	0.00787	0.00871	0.01759	0.02636	0.03891	0.04994	0.06686	0.08618	0.1075	0.13095	0.14209	0.16417
848.989	0.15501	0.03725	0.00485	0.00698	0.01411	0.02273	0.03532	0.04877	0.0654	0.08425	0.10553	0.13056	0.14214	0.16362
848.001	0.15436	0.03622	0.00767	0.00829	0.01654	0.02492	0.03555	0.04897	0.0653	0.08438	0.10775	0.1303	0.14185	0.16312
847.013	0.1535	0.0359	0.00629	0.00801	0.01707	0.02534	0.03595	0.04859	0.06539	0.08349	0.10482	0.13009	0.14105	0.1621
845.99	0.15382	0.03525	0.00818	0.00882	0.01615	0.02489	0.03746	0.05	0.06705	0.08544	0.10559	0.13057	0.141	0.16196
845.001	0.15404	0.03536	0.00801	0.00888	0.01603	0.0248	0.03631	0.04891	0.06521	0.08462	0.10629	0.13019	0.141	0.1622
844.012	0.15389	0.03584	0.0072	0.0089	0.01613	0.02505	0.03563	0.0495	0.06692	0.08344	0.10376	0.12981	0.14055	0.16207
842.988	0.15378	0.03619	0.00635	0.01	0.01524	0.02563	0.03582	0.04985	0.06613	0.08501	0.10582	0.12935	0.14039	0.16173
841.997	0.15332	0.03589	0.00682	0.00804	0.01705	0.02579	0.03689	0.04948	0.06639	0.08478	0.1066	0.12852	0.13985	0.16172
841.006	0.15299	0.03631	0.00594	0.00788	0.01538	0.02528	0.03566	0.04843	0.06577	0.08529	0.10539	0.12791	0.13966	0.16161
840.015	0.15279	0.03575	0.00716	0.00881	0.01696	0.02524	0.0366	0.04942	0.06567	0.08481	0.10676	0.12803	0.13954	0.16172
838.989	0.15271	0.03714	0.00526	0.00789	0.01417	0.02482	0.03461	0.04829	0.06606	0.08278	0.10525	0.12851	0.13964	0.1615
837.997	0.15259	0.03575	0.00644	0.00934	0.01624	0.02562	0.03704	0.04833	0.06594	0.08326	0.10488	0.12871	0.13965	0.16098
837.004	0.15218	0.03498	0.00706	0.00954	0.01667	0.02611	0.03769	0.05011	0.06619	0.08507	0.1063	0.12873	0.13938	0.16082
836.011	0.15221	0.03542	0.00741	0.0098	0.01689	0.02626	0.03759	0.0502	0.06566	0.0841	0.1072	0.12855	0.13897	0.16082
834.984	0.15239	0.03653	0.00595	0.00892	0.01531	0.02468	0.03639	0.04799	0.06468	0.08364	0.10395	0.12841	0.13938	0.16072
833.99	0.15224	0.03627	0.00689	0.00771	0.01576	0.02422	0.03663	0.04896	0.06456	0.08261	0.10471	0.12777	0.13919	0.16086
832.996	0.15237	0.03472	0.0081	0.01055	0.01755	0.02584	0.03759	0.04976	0.06568	0.0847	0.10482	0.12761	0.13913	0.16055
832.001	0.15252	0.03378	0.00776	0.01013	0.01787	0.02518	0.03758	0.05003	0.06762	0.0849	0.10672	0.12783	0.13913	0.16058
831.006	0.15247	0.03383	0.00875	0.00959	0.01741	0.02577	0.03689	0.04969	0.06679	0.08372	0.10551	0.12787	0.13939	0.16064
830.01	0.15194	0.0341	0.00709	0.00904	0.01552	0.02505	0.03654	0.04917	0.06576	0.08334	0.10501	0.12761	0.13943	0.16028
829.014	0.15156	0.03333	0.00761	0.01031	0.01716	0.02595	0.03748	0.04921	0.06643	0.08479	0.10504	0.12739	0.13916	0.16003
827.984	0.15154	0.0338	0.00711	0.00961	0.01625	0.02573	0.03689	0.04948	0.06536	0.08405	0.1045	0.12767	0.13917	0.16022
826.987	0.15122	0.03278	0.00678	0.01098	0.01726	0.0269	0.0367	0.04927	0.0656	0.08388	0.10549	0.12777	0.13923	0.16002
825.99	0.15133	0.03188	0.00828	0.01092	0.01799	0.0271	0.03815	0.05071	0.06704	0.08486	0.10589	0.12779	0.13912	0.16026
824.992	0.15173	0.03139	0.00843	0.01072	0.01872	0.02616	0.03822	0.05073	0.0677	0.085	0.10573	0.128	0.13935	0.16017
823.994	0.1519	0.03236	0.00757	0.00992	0.01754	0.02676	0.03749	0.04979	0.06689	0.08361	0.10489	0.12805	0.13908	0.16008
822.995	0.15189	0.03196	0.00856	0.01038	0.01764	0.02731	0.03821	0.05113	0.06676	0.08446	0.10604	0.12826	0.13914	0.16005
821.997	0.15192	0.03126	0.00884	0.01219	0.01848	0.02711	0.0386	0.05177	0.06702	0.08586	0.10631	0.12812	0.13914	0.16007
820.997	0.15208	0.03165	0.00915	0.01162	0.0189	0.02765	0.03797	0.0522	0.06724	0.08482	0.10499	0.12815	0.13935	0.16
819.997	0.15232	0.03067	0.00963	0.01232	0.01879	0.02791	0.03857	0.05274	0.068	0.08564	0.10816	0.12868	0.13996	0.16049
818.997	0.15174	0.03123	0.00838	0.01356	0.01952	0.02821	0.03939	0.05222	0.0673	0.08498	0.10549	0.12857	0.14	0.16033
817.997	0.15176	0.03142	0.00857	0.01154	0.01919	0.02814	0.03983	0.05197	0.06897	0.0855	0.10617	0.12824	0.13975	0.16081
816.996	0.1518	0.03077	0.00804	0.01147	0.02003	0.02818	0.04029	0.05212	0.06818	0.08606	0.10675	0.12787	0.13969	0.16075
815.994	0.15215	0.03206	0.00808	0.01186	0.01818	0.02813	0.03828	0.05129	0.06695	0.08545	0.10615	0.12784	0.13917	0.1606
814.993	0.15236	0.03198	0.00771	0.01073	0.01845	0.02799	0.03871	0.05183	0.06794	0.0845	0.10563	0.1279	0.1383	0.16074
813.99	0.15252	0.03181	0.00906	0.01171	0.01882	0.02663	0.03921	0.05178	0.06641	0.0859	0.10597	0.12804	0.1386	0.16094
812.988	0.15263	0.03113	0.00975	0.01265	0.02039	0.02803	0.04003	0.05281	0.06968	0.08757	0.10629	0.12809	0.13928	0.16085
811.985	0.15274	0.03133	0.00961	0.01235	0.02067	0.03003	0.04044	0.05277	0.06992	0.08468	0.10615	0.12879	0.13998	0.16095
811.016	0.15257	0.03105	0.00853	0.01298	0.02064	0.0288	0.0387	0.05326	0.0684	0.08586	0.10883	0.12895	0.14031	0.16079
810.012	0.15269	0.03156	0.00819	0.01238	0.01948	0.02934	0.04007	0.05259	0.06932	0.08667	0.10639	0.12901	0.14068	0.16108
809.008	0.15258	0.03158	0.00986	0.01134	0.02004	0.02893	0.04095	0.05306	0.06888	0.08684	0.10623	0.12918	0.1405	0.16095
808.003	0.15296	0.0319	0.00891	0.01147	0.021	0.02842	0.04065	0.05231	0.06813	0.08626	0.10622	0.12937	0.1404	0.16123
806.998	0.15274	0.03122	0.01025	0.01239	0.02102	0.03003	0.04162	0.05219	0.06991	0.08653	0.10769	0.1291	0.13959	0.16128
805.993	0.15259	0.03221	0.00952	0.01254	0.01943	0.02986	0.04003	0.05351	0.06895	0.08676	0.10684	0.12937	0.13995	0.16123
804.987	0.15249	0.03154	0.00971	0.01417	0.02104	0.02999	0.04207	0.05365	0.06989	0.08734	0.1083	0.12922	0.14008	0.16108
804.015	0.15256	0.03297	0.00894	0.01166	0.02067	0.02884	0.04045	0.0527	0.06852	0.08762	0.10622	0.12949	0.1402	0.16077
803.008	0.15284	0.03184	0.00968	0.01268	0.02148	0.03112	0.04355	0.05438	0.06974	0.08693	0.10714	0.12944	0.14031	0.16077
802.001	0.15269	0.0326	0.00918	0.01181	0.02103	0.03076	0.04193	0.05354	0.06921	0.08716	0.10638	0.12945	0.14057	0.16096
800.994	0.15283	0.03331	0.00831	0.01184	0.02116	0.02879	0.04049	0.05276	0.06915	0.08618	0.10685	0.12972	0.14066	0.16141
799.986	0.15291	0.03276	0.00976	0.01358	0.02063	0.0307	0.04206	0.0542	0.07105	0.08682	0.10653	0.12968	0.14069	0.16181
799.012	0.15338	0.03272	0.01009	0.01306	0.02074	0.02955	0.04325	0.054	0.07035	0.0878	0.10712	0.12987	0.14117	0.16197
798.004	0.15372	0.03236	0.00972	0.01414	0.02121	0.03077	0.04476	0.05528	0.07124	0.08836	0.10816	0.1304	0.14153	0.16231
796.995	0.15406	0.03368	0.00844	0.01362	0.02072	0.03085	0.04212	0.05314	0.07067	0.08876	0.10803	0.1308	0.1418	0.16254
795.985	0.15439	0.03244	0.01089	0.01447	0.02297	0.03223	0.04418	0.05659	0.07226	0.08754	0.11024	0.13105	0.14247	0.16255
795.01	0.15473	0.03365	0.00911	0.01324	0.02128	0.03141	0.04321	0.05509	0.07095	0.08978	0.10917	0.13146	0.14298	0.16282
794	0.15485	0.03344	0.0097	0.01255	0.02163	0.03227	0.04283	0.05679	0.07107	0.08997	0.10845	0.13185	0.14312	0.1632
792.989	0.1554	0.0337	0.00981	0.01414	0.02275	0.03252	0.04328	0.05676	0.07195	0.09132	0.11025	0.13239	0.14389	0.16396
792.013	0.156	0.03285	0.01311	0.01451	0.02271	0.03396	0.04521	0.05796	0.07363	0.09023	0.10985	0.13259	0.14409	0.16442
791.001	0.15704	0.0338	0.01057	0.01376	0.02391	0.03379	0.04309	0.05772	0.07278	0.09168	0.11129	0.13322	0.14496	0.165
789.989	0.15756	0.0332	0.01128	0.01487	0.02433	0.0338	0.04499	0.05887	0.07494	0.09257	0.11199	0.13364	0.14542	0.16557
789.012	0.15834	0.03385	0.01116	0.01429	0.02392	0.03364	0.04552	0.05748	0.07495	0.09315	0.11287	0.13442	0.14563	0.16638
787.999	0.15908	0.03427	0.01045	0.01503	0.02329	0.03439	0.04707	0.05907	0.07472	0.09154	0.11194	0.13512	0.14651	0.16719
786.986	0.15943	0.03407	0.01091	0.01521	0.02488	0.03532	0.04747	0.05904	0.07565	0.0939	0.1131	0.13624	0.14703	0.16783
786.008	0.16017	0.03382	0.01079	0.01569	0.02558	0.03538	0.04779	0.06	0.07761	0.0955	0.11479	0.13725	0.14785	0.16895
784.994	0.16117	0.03482	0.01108	0.0145	0.0246	0.03502	0.0478	0.06022	0.07677	0.09488	0.11552	0.13834	0.1491	0.17031
784.014	0.16231	0.03536	0.01023	0.01587	0.02525	0.03522	0.04843	0.0605	0.07742	0.09507	0.11734	0.13898	0.1502	0.17152
783	0.16342	0.03448	0.01223	0.01688	0.02615	0.03726	0.05012	0.06229	0.07951	0.09642	0.11743	0.14003	0.15157	0.17266
781.985	0.16463	0.03546	0.01125	0.01562	0.02667	0.03777	0.0506	0.06091	0.07937	0.09805	0.11832	0.14101	0.15284	0.17418
781.004	0.16658	0.03545	0.01115	0.01591	0.02621	0.03839	0.05097	0.06487	0.08049	0.09863	0.11945	0.14253	0.15397	0.17604
779.989	0.16827	0.03554	0.01184	0.01604	0.02728	0.03825	0.05106	0.0655	0.08182	0.09886	0.12166	0.14396	0.15568	0.17757
779.007	0.16969	0.03606	0.01116	0.01708	0.02793	0.03972	0.05453	0.06615	0.08429	0.10185	0.12247	0.14567	0.1575	0.17902
777.991	0.17217	0.03563	0.01196	0.0172	0.02815	0.04054	0.05501	0.06696	0.08475	0.10373	0.12415	0.1479	0.15986	0.18108
777.009	0.1746	0.03523	0.01323	0.01844	0.029	0.04194	0.05616	0.07035	0.08684	0.106	0.12837	0.15035	0.16214	0.18313
775.991	0.17743	0.03581	0.01301	0.01914	0.03072	0.04364	0.05705	0.07185	0.08919	0.10693	0.12867	0.15252	0.16465	0.1857
775.009	0.18003	0.03555	0.01324	0.01964	0.03079	0.04484	0.06001	0.07265	0.09166	0.10945	0.13122	0.15489	0.16701	0.18833
773.991	0.18316	0.03575	0.01479	0.0191	0.03273	0.04533	0.06089	0.07467	0.09344	0.11328	0.13546	0.1577	0.16962	0.19169
773.007	0.18647	0.03672	0.01287	0.02057	0.03336	0.04691	0.06092	0.07633	0.09467	0.11625	0.13634	0.16056	0.17241	0.19497
771.988	0.1897	0.0365	0.01433	0.01976	0.03432	0.04811	0.06277	0.07814	0.097	0.1185	0.1404	0.16385	0.17574	0.1986
771.004	0.19302	0.03574	0.01527	0.02371	0.03679	0.05039	0.06596	0.08116	0.10148	0.12364	0.14428	0.16755	0.17958	0.20207
769.985	0.19724	0.03684	0.01506	0.02278	0.03582	0.05208	0.06778	0.08337	0.10522	0.12532	0.14731	0.17223	0.18398	0.20636
769	0.20156	0.03606	0.01583	0.02442	0.03925	0.05447	0.07095	0.08721	0.10923	0.12982	0.15217	0.17669	0.18859	0.21101
768.014	0.2066	0.03645	0.01629	0.02455	0.0407	0.05571	0.07275	0.09043	0.11025	0.13171	0.15559	0.18134	0.19368	0.21669
766.994	0.21205	0.03561	0.01735	0.02526	0.04201	0.05944	0.07658	0.09419	0.1152	0.13746	0.16124	0.18627	0.19862	0.22242
766.008	0.21814	0.03754	0.01722	0.02585	0.04272	0.0593	0.07844	0.09674	0.11771	0.14026	0.16372	0.19199	0.20453	0.22838
764.986	0.22488	0.03643	0.01884	0.02781	0.04612	0.06466	0.08304	0.10141	0.12272	0.14622	0.17166	0.19763	0.21055	0.23483
763.999	0.23199	0.03678	0.01926	0.02999	0.04811	0.06597	0.08624	0.10513	0.1278	0.15197	0.17637	0.2037	0.21679	0.24127
763.012	0.23865	0.03648	0.02055	0.03119	0.05121	0.07014	0.08916	0.11029	0.13338	0.15796	0.18317	0.21061	0.22296	0.24722
761.99	0.2459	0.0363	0.02207	0.0311	0.05293	0.07284	0.09404	0.11502	0.13894	0.16309	0.18967	0.21797	0.23022	0.2544
761.002	0.25324	0.03761	0.02091	0.03216	0.05468	0.07505	0.09801	0.11788	0.14203	0.16998	0.19546	0.22466	0.23773	0.26227
760.014	0.2608	0.03737	0.02157	0.0338	0.0568	0.07889	0.10109	0.12393	0.15015	0.17487	0.20083	0.23198	0.24561	0.27089
758.99	0.26938	0.0362	0.02383	0.03715	0.05912	0.08307	0.10665	0.13074	0.15738	0.18243	0.21141	0.23978	0.25404	0.27979
758.001	0.27782	0.03618	0.02388	0.03898	0.06165	0.08647	0.11082	0.13387	0.16327	0.1904	0.21953	0.24801	0.26323	0.28887
757.011	0.28741	0.03687	0.02545	0.03911	0.06524	0.09021	0.11572	0.14211	0.169	0.1958	0.22478	0.2566	0.27238	0.29902
755.987	0.29713	0.03585	0.02721	0.04226	0.06924	0.09555	0.12082	0.1481	0.17697	0.20684	0.23681	0.26564	0.28138	0.3082
754.997	0.30647	0.03696	0.02665	0.04396	0.07163	0.09882	0.12521	0.15265	0.1827	0.21303	0.24349	0.27533	0.29067	0.31748
754.006	0.3163	0.0357	0.02981	0.04534	0.07551	0.10427	0.13115	0.15985	0.18923	0.22055	0.25392	0.28465	0.30067	0.3271
753.016	0.32609	0.03571	0.03051	0.04807	0.07762	0.10704	0.13654	0.16559	0.19821	0.22813	0.26405	0.29342	0.31012	0.3367
751.989	0.33562	0.0357	0.03142	0.0498	0.08201	0.11226	0.14286	0.17087	0.20488	0.23812	0.26887	0.30236	0.31943	0.34641
750.998	0.34551	0.03617	0.03174	0.05092	0.08375	0.1168	0.14609	0.17606	0.21061	0.24415	0.27859	0.31129	0.329	0.35587
750.006	0.35495	0.03544	0.03339	0.05306	0.08829	0.11965	0.15206	0.18546	0.21704	0.25194	0.28706	0.32043	0.33844	0.36579
749.014	0.36519	0.03529	0.03463	0.05497	0.0893	0.12379	0.15559	0.18849	0.22511	0.26042	0.29439	0.32969	0.34739	0.3757
747.986	0.37459	0.03579	0.0347	0.05616	0.09187	0.12704	0.1605	0.19499	0.22975	0.26702	0.30245	0.33916	0.3564	0.38529
746.993	0.38364	0.03445	0.03743	0.05963	0.09708	0.13246	0.16819	0.20174	0.23851	0.27713	0.31269	0.34806	0.36568	0.39486
746	0.39223	0.03567	0.03714	0.05992	0.09884	0.13607	0.17094	0.20624	0.24381	0.28108	0.32012	0.35698	0.37479	0.40395
745.006	0.40099	0.03424	0.03996	0.06249	0.1016	0.14021	0.1765	0.21272	0.25194	0.29018	0.32702	0.36539	0.38323	0.41245
744.012	0.40855	0.03435	0.03906	0.06371	0.10444	0.14269	0.18041	0.21732	0.25567	0.29664	0.33468	0.37276	0.39068	0.42049
742.982	0.41568	0.03334	0.04152	0.06669	0.10774	0.1478	0.1853	0.22225	0.26429	0.3018	0.34125	0.37984	0.39795	0.42781
741.988	0.42279	0.03376	0.04213	0.06761	0.10854	0.14899	0.18875	0.227	0.26715	0.30747	0.34794	0.38619	0.40464	0.4347
740.993	0.42966	0.0339	0.04195	0.06746	0.10948	0.15191	0.19139	0.23088	0.27087	0.31259	0.35302	0.39206	0.4106	0.4408
739.998	0.43496	0.03296	0.04326	0.06901	0.11252	0.15413	0.19491	0.23446	0.27629	0.31709	0.35814	0.39745	0.41617	0.44678
739.002	0.43986	0.0326	0.04376	0.06982	0.11376	0.15685	0.19672	0.23801	0.28013	0.32156	0.36326	0.40188	0.42103	0.45181
738.006	0.4441	0.03215	0.04342	0.07131	0.11533	0.15877	0.19954	0.24107	0.28316	0.32322	0.36656	0.40637	0.42541	0.45619
737.01	0.44817	0.03193	0.04394	0.07116	0.11658	0.15973	0.20139	0.24253	0.28489	0.32737	0.36951	0.40992	0.42888	0.45996
736.013	0.45074	0.03178	0.04362	0.07127	0.11647	0.16104	0.2025	0.2438	0.28785	0.3292	0.37064	0.41254	0.43115	0.46279
735.016	0.45313	0.03058	0.04463	0.07288	0.11739	0.16265	0.20389	0.24547	0.28829	0.33058	0.37345	0.41467	0.43297	0.46497
733.983	0.45479	0.02953	0.04476	0.07293	0.11999	0.16297	0.20447	0.24645	0.28971	0.33212	0.37444	0.41565	0.43431	0.46635
732.985	0.45554	0.02914	0.04506	0.07277	0.11831	0.16251	0.20423	0.24614	0.2898	0.33241	0.37438	0.41611	0.43529	0.46722
731.987	0.45537	0.02842	0.0447	0.0729	0.11826	0.16205	0.20448	0.24605	0.2895	0.33172	0.37474	0.41618	0.43547	0.46752
730.988	0.45444	0.02681	0.0457	0.07304	0.11893	0.16294	0.20593	0.24782	0.2896	0.33307	0.37514	0.41535	0.43482	0.46694
729.99	0.45291	0.0263	0.04539	0.07342	0.11785	0.16184	0.2034	0.24545	0.28825	0.33011	0.37344	0.41425	0.43358	0.46561
728.99	0.45097	0.02557	0.04449	0.07238	0.1172	0.16117	0.20367	0.24285	0.2873	0.32883	0.37044	0.41239	0.43163	0.46384
727.991	0.44861	0.02499	0.04433	0.07156	0.11587	0.15934	0.20071	0.24161	0.2856	0.32625	0.36843	0.41028	0.42928	0.4615
726.991	0.44607	0.02419	0.04419	0.07119	0.11521	0.15843	0.2002	0.24007	0.28289	0.32435	0.36742	0.40746	0.42622	0.45864
725.991	0.44316	0.02365	0.0443	0.07067	0.11475	0.1573	0.1982	0.23809	0.28	0.32213	0.36353	0.40441	0.4238	0.45583
724.99	0.44025	0.02261	0.04371	0.07023	0.114	0.1557	0.19642	0.23632	0.27752	0.32002	0.3611	0.40141	0.42119	0.45279
723.989	0.43722	0.02228	0.04288	0.06915	0.11238	0.15394	0.19383	0.23364	0.27496	0.31575	0.35789	0.39844	0.41813	0.44968
722.988	0.43376	0.02158	0.04233	0.06875	0.11182	0.15243	0.19285	0.23158	0.27318	0.31405	0.35588	0.39495	0.41447	0.44625
721.987	0.43028	0.0208	0.04223	0.06882	0.10994	0.15104	0.19063	0.23031	0.27062	0.31033	0.35292	0.39152	0.41112	0.44289
720.985	0.42728	0.02103	0.04115	0.06683	0.10904	0.14974	0.18909	0.22632	0.26773	0.30733	0.34802	0.38835	0.40785	0.43994
719.983	0.42457	0.02045	0.04066	0.06717	0.10745	0.14797	0.18681	0.22536	0.26509	0.30537	0.34531	0.38541	0.40493	0.43721
719.016	0.4219	0.01972	0.04099	0.0661	0.10727	0.14732	0.18628	0.22397	0.26382	0.30323	0.34336	0.3828	0.40233	0.4346
718.013	0.41987	0.01911	0.04113	0.06616	0.1071	0.14727	0.18512	0.22262	0.26304	0.30246	0.34246	0.38112	0.40071	0.43275
717.01	0.41834	0.01928	0.04077	0.06545	0.10608	0.14489	0.18328	0.22059	0.26032	0.30009	0.34013	0.37978	0.39932	0.43106
716.006	0.41724	0.01906	0.04023	0.06516	0.10517	0.14438	0.18186	0.21998	0.25947	0.29855	0.33893	0.37875	0.39795	0.43008
715.002	0.41654	0.01877	0.04062	0.06528	0.1055	0.14415	0.18224	0.21892	0.25857	0.29793	0.33759	0.37797	0.39694	0.42948
713.998	0.41647	0.01891	0.04002	0.0651	0.10527	0.14372	0.18113	0.21891	0.25862	0.29705	0.3377	0.3777	0.39707	0.42978
712.993	0.41703	0.0189	0.04066	0.06487	0.10475	0.14376	0.18185	0.21861	0.25802	0.29813	0.33849	0.37814	0.39738	0.43035
711.988	0.41841	0.01865	0.04087	0.06522	0.105	0.14464	0.18266	0.21982	0.25911	0.29864	0.33975	0.37889	0.39855	0.43126
710.983	0.42047	0.01891	0.04131	0.06552	0.1062	0.14563	0.18388	0.22129	0.26045	0.30008	0.34	0.38047	0.4006	0.4331
710.013	0.423	0.0203	0.04054	0.06553	0.10542	0.14431	0.18358	0.22103	0.26104	0.30097	0.34196	0.38287	0.40289	0.43546
709.008	0.42588	0.02032	0.04227	0.06586	0.10682	0.14654	0.18557	0.22433	0.26385	0.30381	0.34444	0.38626	0.40626	0.43862
708.001	0.43015	0.02007	0.04271	0.0674	0.10834	0.14902	0.18807	0.2262	0.26892	0.30706	0.3501	0.39032	0.41028	0.44317
706.995	0.43517	0.02179	0.04155	0.06699	0.10893	0.14959	0.1908	0.22779	0.26943	0.31054	0.35316	0.39492	0.41513	0.44844
705.988	0.44122	0.0216	0.04271	0.06941	0.11246	0.15347	0.19362	0.2329	0.27507	0.31662	0.35857	0.4004	0.42092	0.4547
705.017	0.44798	0.02248	0.04347	0.06998	0.11362	0.15508	0.19626	0.23638	0.27933	0.32171	0.36396	0.40662	0.42691	0.46139
704.009	0.45555	0.02284	0.04448	0.07147	0.11559	0.15811	0.20021	0.24119	0.28459	0.32765	0.37129	0.41353	0.4343	0.46899
703.001	0.46414	0.02328	0.04634	0.0736	0.11873	0.16291	0.20486	0.24532	0.28937	0.33393	0.37757	0.42142	0.44238	0.4778
701.993	0.47297	0.02393	0.04635	0.07454	0.12126	0.16624	0.20959	0.25198	0.29645	0.34056	0.38607	0.43013	0.45103	0.48693
700.984	0.48228	0.02522	0.04757	0.07659	0.12362	0.16992	0.21378	0.25824	0.30455	0.3496	0.39523	0.43957	0.46091	0.49676
700.011	0.49351	0.0257	0.04882	0.07868	0.12744	0.17488	0.22013	0.26367	0.3115	0.35772	0.40529	0.44997	0.47169	0.50749
699.002	0.50558	0.02692	0.04959	0.08036	0.13094	0.17907	0.22555	0.27156	0.31843	0.36632	0.41415	0.46081	0.48336	0.51945
697.993	0.51875	0.02797	0.05115	0.08249	0.13432	0.18443	0.23169	0.27907	0.32836	0.376	0.42514	0.47248	0.49546	0.53237
696.983	0.5323	0.02842	0.05285	0.08568	0.13934	0.19006	0.24027	0.28971	0.33894	0.38941	0.43839	0.48519	0.50827	0.54625
696.009	0.54647	0.02893	0.05529	0.08837	0.14352	0.19684	0.24741	0.2979	0.34937	0.40006	0.45207	0.49902	0.52252	0.56077
694.998	0.56195	0.03006	0.05569	0.09055	0.14708	0.20229	0.25418	0.30734	0.36049	0.41196	0.46318	0.51396	0.5374	0.57639
693.987	0.57802	0.03063	0.05859	0.09429	0.15393	0.20886	0.26307	0.3161	0.37048	0.42452	0.47837	0.52984	0.55378	0.59302
693.012	0.59456	0.03087	0.05985	0.09773	0.15812	0.21591	0.2726	0.32698	0.38406	0.43916	0.49454	0.54646	0.57047	0.61006
692.001	0.61225	0.03147	0.06338	0.10164	0.16526	0.22417	0.28439	0.34032	0.3963	0.45416	0.51001	0.56339	0.58827	0.62782
690.989	0.62977	0.03224	0.06376	0.10468	0.16979	0.23313	0.2916	0.35018	0.40909	0.47024	0.52571	0.58065	0.6059	0.64647
690.013	0.64838	0.03362	0.06567	0.10705	0.17461	0.23908	0.30147	0.3611	0.42267	0.48517	0.54113	0.59817	0.62333	0.66475
689	0.66685	0.03425	0.06783	0.11105	0.18046	0.24682	0.31071	0.37265	0.43447	0.4965	0.55855	0.61573	0.64156	0.6836
687.988	0.68656	0.03497	0.06933	0.11419	0.18602	0.25635	0.32089	0.38471	0.45121	0.51472	0.57474	0.63415	0.66097	0.70256
687.011	0.70665	0.03523	0.07182	0.11799	0.19279	0.2662	0.33199	0.39635	0.46485	0.52888	0.59214	0.65352	0.68036	0.72203
685.997	0.72755	0.03532	0.07505	0.12265	0.19866	0.27311	0.34194	0.41099	0.47812	0.54652	0.60908	0.67327	0.70032	0.74287
684.983	0.74825	0.03585	0.07748	0.12617	0.20441	0.28205	0.35303	0.42403	0.49383	0.56317	0.63056	0.69257	0.71967	0.76416
684.006	0.76885	0.03702	0.07904	0.12942	0.21045	0.28945	0.36433	0.43501	0.50669	0.57796	0.6472	0.71119	0.74006	0.78549
682.991	0.78825	0.03753	0.08074	0.13326	0.21748	0.29837	0.37346	0.44835	0.52277	0.59516	0.66393	0.73002	0.75831	0.80623
682.013	0.80742	0.03702	0.08363	0.13792	0.22538	0.30785	0.38525	0.46236	0.53741	0.60859	0.68293	0.74824	0.77587	0.82516
680.998	0.8257	0.03733	0.08648	0.14108	0.22904	0.3134	0.39377	0.47039	0.54925	0.62606	0.69877	0.76506	0.79369	0.84362
679.982	0.84518	0.03849	0.08789	0.14352	0.23419	0.32176	0.40369	0.48409	0.56148	0.64055	0.71334	0.783	0.81243	0.86152
679.003	0.86285	0.03897	0.08988	0.14636	0.24126	0.33026	0.41506	0.49382	0.57707	0.6545	0.73068	0.80028	0.83073	0.87919
677.987	0.88102	0.04011	0.09074	0.15023	0.24475	0.3364	0.42207	0.50659	0.58916	0.67044	0.74534	0.81781	0.84938	0.89693
677.007	0.89826	0.03962	0.0934	0.15478	0.25219	0.34592	0.4333	0.51718	0.60224	0.68265	0.76526	0.83424	0.86694	0.91489
675.99	0.91412	0.04075	0.09476	0.15734	0.2558	0.35242	0.44027	0.52772	0.61457	0.69669	0.77991	0.85071	0.88376	0.93188
675.01	0.92922	0.03995	0.09769	0.16114	0.26175	0.35912	0.45034	0.5387	0.62647	0.70951	0.7902	0.86596	0.89887	0.94823
673.993	0.94283	0.04118	0.09832	0.1625	0.26686	0.36541	0.45572	0.54771	0.63559	0.72163	0.8028	0.88016	0.91146	0.96235
673.011	0.9561	0.04098	0.10017	0.16574	0.2706	0.37053	0.46386	0.5545	0.64592	0.73181	0.81599	0.89244	0.92478	0.97621
671.994	0.96942	0.04149	0.10201	0.16782	0.27326	0.37699	0.47011	0.56275	0.65694	0.74217	0.82965	0.90444	0.93741	0.98859
671.012	0.9815	0.04196	0.10307	0.17023	0.27771	0.37978	0.4758	0.57055	0.66233	0.75179	0.83905	0.91531	0.94891	1.0008
669.993	0.99399	0.04172	0.10395	0.17334	0.28172	0.38553	0.48245	0.57616	0.67199	0.76159	0.84919	0.92574	0.96066	1.01209
669.011	1.00517	0.04196	0.10552	0.17456	0.28426	0.38931	0.48693	0.58415	0.67735	0.76794	0.85941	0.93367	0.97012	1.02231
667.992	1.01326	0.04204	0.10583	0.17573	0.28566	0.39328	0.49225	0.59027	0.6851	0.7765	0.86574	0.94245	0.97942	1.03108
667.009	1.02122	0.04191	0.10727	0.17631	0.28958	0.39593	0.49473	0.59291	0.6896	0.78165	0.86854	0.94965	0.98757	1.03938
665.989	1.02775	0.04171	0.10834	0.17718	0.28959	0.39794	0.49913	0.59718	0.69366	0.78777	0.87594	0.9568	0.99319	1.04595
665.006	1.03355	0.04182	0.10832	0.17857	0.29209	0.39972	0.50262	0.60045	0.69538	0.79184	0.88001	0.96277	0.99936	1.05164
663.985	1.03815	0.04141	0.10898	0.18037	0.2951	0.4032	0.50548	0.60421	0.70267	0.79646	0.88679	0.96823	1.00355	1.05641
663.001	1.0428	0.04076	0.11032	0.18211	0.29473	0.40488	0.50731	0.60512	0.70438	0.80182	0.8917	0.97279	1.00696	1.06146
662.017	1.04767	0.04119	0.11042	0.18291	0.2965	0.40718	0.5088	0.60768	0.70789	0.80247	0.89495	0.97664	1.00984	1.06536
660.995	1.05064	0.04164	0.10985	0.18164	0.29725	0.4074	0.50874	0.60863	0.71031	0.80198	0.89619	0.97861	1.01311	1.06891
660.01	1.05241	0.04131	0.1094	0.18251	0.2975	0.40824	0.51147	0.61153	0.70992	0.8065	0.89767	0.98256	1.01687	1.07303
658.988	1.05437	0.04204	0.11041	0.18209	0.29694	0.40982	0.51281	0.61199	0.7124	0.80943	0.90253	0.98452	1.01946	1.07727
658.003	1.0564	0.04147	0.11125	0.18403	0.29881	0.41008	0.51346	0.61306	0.71479	0.81093	0.90259	0.98746	1.02273	1.0807
657.017	1.05871	0.0415	0.1115	0.18367	0.29848	0.41002	0.51375	0.6179	0.71544	0.80959	0.90414	0.98861	1.02545	1.0824
655.994	1.06115	0.04183	0.11022	0.18372	0.2989	0.41143	0.51525	0.61643	0.71701	0.8153	0.9085	0.99017	1.02829	1.08534
655.008	1.06327	0.04119	0.11126	0.185	0.30033	0.41344	0.51875	0.61697	0.72014	0.81803	0.90925	0.99018	1.03043	1.08823
653.984	1.06728	0.04218	0.11173	0.1839	0.30126	0.41193	0.51708	0.62146	0.72185	0.82112	0.91081	0.99298	1.03276	1.09172
652.997	1.07049	0.04223	0.11153	0.18518	0.30165	0.4145	0.51954	0.6201	0.72512	0.8224	0.91231	0.99773	1.03676	1.09526
652.01	1.07622	0.04174	0.11244	0.18676	0.30288	0.41669	0.52239	0.62343	0.72846	0.82556	0.92047	1.00433	1.04106	1.09929
650.985	1.08444	0.04147	0.11447	0.18739	0.30578	0.42061	0.52523	0.62956	0.7328	0.83369	0.92544	1.01137	1.04638	1.10576
649.997	1.09404	0.04144	0.11479	0.1894	0.30825	0.42325	0.52969	0.63403	0.74024	0.83557	0.93418	1.01983	1.05457	1.11164
649.009	1.10509	0.04169	0.11546	0.19068	0.31114	0.42751	0.53485	0.64063	0.74587	0.84548	0.94059	1.02748	1.06391	1.12019
647.984	1.11678	0.04244	0.11608	0.19245	0.31398	0.43049	0.53886	0.6487	0.75173	0.85597	0.95381	1.03835	1.07586	1.13224
646.995	1.12818	0.04253	0.11767	0.19467	0.3173	0.43546	0.54694	0.65433	0.76067	0.86442	0.96455	1.04856	1.08845	1.14635
646.006	1.14231	0.04152	0.12079	0.19712	0.32251	0.44175	0.55551	0.66477	0.76941	0.8759	0.97433	1.06169	1.10324	1.1633
645.017	1.15731	0.04226	0.12103	0.19928	0.32757	0.44953	0.5636	0.67649	0.78364	0.88951	0.98655	1.07705	1.11871	1.18049
643.99	1.17645	0.04232	0.12384	0.20367	0.33298	0.45617	0.57443	0.68703	0.79868	0.90923	1.00133	1.09667	1.13736	1.19974
643	1.19752	0.04192	0.12538	0.20881	0.33912	0.46789	0.58596	0.69977	0.81495	0.92762	1.02774	1.11824	1.1587	1.22072
642.01	1.22125	0.04218	0.12823	0.21295	0.34813	0.47834	0.59843	0.71664	0.83516	0.94258	1.04386	1.14231	1.18145	1.24307
640.983	1.24799	0.04205	0.13194	0.21898	0.35711	0.49238	0.61306	0.73164	0.84966	0.9669	1.07414	1.16594	1.20831	1.27085
639.992	1.27649	0.04334	0.13371	0.22293	0.36239	0.50063	0.6262	0.7503	0.86771	0.98743	1.09352	1.1913	1.23754	1.30003
639.001	1.30589	0.04231	0.13847	0.22785	0.37237	0.51187	0.64066	0.7676	0.89092	1.01109	1.1197	1.21644	1.26532	1.33
638.009	1.33793	0.04259	0.14109	0.23355	0.38088	0.52354	0.65608	0.78311	0.91229	1.03623	1.1465	1.24299	1.29525	1.35802
637.018	1.36949	0.0425	0.14474	0.2386	0.39119	0.53756	0.67357	0.80526	0.93626	1.05462	1.17375	1.27201	1.32474	1.38997
635.989	1.40316	0.0427	0.14838	0.24588	0.40068	0.55221	0.69055	0.82815	0.96261	1.08706	1.20613	1.30399	1.35635	1.42159
634.997	1.43325	0.04345	0.15108	0.25172	0.4112	0.56556	0.70754	0.84861	0.98201	1.11206	1.22995	1.33556	1.38597	1.45255
634.004	1.46434	0.04252	0.15578	0.25751	0.42209	0.57802	0.72656	0.86789	1.00262	1.14206	1.26263	1.37011	1.41401	1.48225
633.011	1.49179	0.04309	0.1587	0.26328	0.42884	0.59101	0.73952	0.88514	1.0252	1.16339	1.28949	1.40103	1.44298	1.51304
632.018	1.52038	0.0429	0.16235	0.2693	0.43916	0.60551	0.75511	0.90188	1.04876	1.19001	1.31553	1.42935	1.47308	1.54171
630.988	1.54675	0.04298	0.16521	0.27529	0.44873	0.61737	0.76925	0.92089	1.07049	1.21036	1.3337	1.45388	1.49977	1.57316
629.994	1.5781	0.04272	0.16802	0.2804	0.45785	0.62744	0.78517	0.93992	1.09137	1.22896	1.36829	1.47757	1.52866	1.59635
629	1.60689	0.04253	0.17226	0.28475	0.46626	0.63992	0.80091	0.95662	1.1086	1.25153	1.38838	1.50264	1.55494	1.62506
628.006	1.63376	0.04309	0.17446	0.29051	0.47321	0.64851	0.81068	0.97173	1.12451	1.27136	1.41079	1.52387	1.58032	1.64891
627.012	1.65367	0.04301	0.17682	0.29506	0.47945	0.65949	0.8253	0.98663	1.14427	1.29289	1.43398	1.54651	1.60264	1.67356
626.017	1.67412	0.04275	0.18008	0.29879	0.48585	0.66844	0.83445	0.99716	1.15954	1.30468	1.45149	1.57198	1.62409	1.69646
624.985	1.68742	0.04323	0.18185	0.30131	0.4913	0.67676	0.8449	1.01245	1.17364	1.32747	1.46376	1.59129	1.64532	1.71131
623.99	1.70067	0.04366	0.1831	0.30566	0.49756	0.6836	0.85511	1.02467	1.18551	1.33745	1.49119	1.60932	1.66755	1.72886
622.994	1.71486	0.04393	0.18583	0.30793	0.5027	0.69252	0.86383	1.0367	1.19492	1.34689	1.51232	1.62543	1.68767	1.7533
621.998	1.74118	0.04345	0.18742	0.31169	0.50977	0.69952	0.87469	1.04962	1.2091	1.3639	1.50832	1.6391	1.70733	1.77018
621.002	1.75995	0.04329	0.18976	0.31505	0.51376	0.70855	0.88237	1.05345	1.21772	1.38707	1.51653	1.65456	1.71989	1.78409
620.006	1.77528	0.04338	0.1914	0.31741	0.51731	0.71305	0.8895	1.06105	1.23014	1.39241	1.54276	1.6659	1.73845	1.79737
619.009	1.79049	0.04307	0.19295	0.32085	0.52232	0.7183	0.89749	1.07478	1.24389	1.40489	1.55603	1.67912	1.754	1.81313
618.012	1.79891	0.04344	0.19434	0.32295	0.52742	0.72394	0.90328	1.08454	1.25321	1.4228	1.57538	1.69635	1.76722	1.82889
617.015	1.81042	0.04293	0.19618	0.3264	0.53142	0.73161	0.91444	1.09086	1.26188	1.43338	1.58437	1.70857	1.77912	1.84108
616.017	1.82429	0.04384	0.19677	0.32743	0.53714	0.73529	0.91946	1.10098	1.27577	1.43121	1.58623	1.72105	1.79239	1.86069
614.982	1.84466	0.04387	0.19874	0.33088	0.54014	0.74233	0.93105	1.10798	1.28732	1.45441	1.61539	1.73379	1.8044	1.88382
613.984	1.8678	0.04373	0.20008	0.33381	0.54536	0.75076	0.93952	1.12193	1.29506	1.46574	1.62352	1.74819	1.81381	1.8994
612.986	1.88144	0.04397	0.20162	0.33664	0.54933	0.75459	0.94306	1.12439	1.31066	1.4709	1.63982	1.7652	1.82217	1.9097
611.987	1.89677	0.04343	0.20406	0.33949	0.55361	0.76137	0.95219	1.13731	1.32215	1.4884	1.64007	1.78037	1.83899	1.92112
610.989	1.90885	0.04343	0.20475	0.34144	0.55949	0.76644	0.95842	1.1424	1.32388	1.50179	1.66061	1.79655	1.85144	1.92994
609.99	1.9121	0.0442	0.20664	0.34333	0.56191	0.77285	0.96461	1.15231	1.33613	1.50484	1.66875	1.81201	1.86624	1.93856
608.99	1.92525	0.04376	0.20848	0.34565	0.56601	0.77754	0.97402	1.1626	1.34439	1.51886	1.68343	1.82426	1.87543	1.94865
607.99	1.93379	0.04358	0.20955	0.34863	0.56976	0.78083	0.97796	1.17016	1.35372	1.52437	1.68146	1.83208	1.88806	1.9584
606.991	1.94014	0.0436	0.21021	0.35029	0.57116	0.78525	0.98313	1.1703	1.35422	1.53668	1.69161	1.83371	1.89622	1.96672
605.99	1.94763	0.04359	0.21088	0.35184	0.57309	0.78715	0.98432	1.17316	1.36593	1.53647	1.7002	1.83521	1.9005	1.97119
604.99	1.94796	0.04372	0.21089	0.35265	0.5751	0.79019	0.98872	1.17495	1.36186	1.54395	1.69533	1.8422	1.90248	1.97612
603.989	1.95428	0.04401	0.21124	0.35157	0.5753	0.78995	0.98652	1.18373	1.36612	1.54355	1.70947	1.84228	1.90096	1.98306
602.988	1.95456	0.04356	0.21113	0.35137	0.57435	0.78736	0.98751	1.18094	1.36624	1.53686	1.70186	1.84628	1.90292	1.98146
601.987	1.95624	0.04413	0.21002	0.34999	0.57234	0.78755	0.9827	1.17478	1.36135	1.54131	1.69952	1.84354	1.90155	1.97941
600.985	1.94873	0.04376	0.2099	0.34891	0.57016	0.78357	0.98039	1.16996	1.355	1.53852	1.68331	1.83888	1.88982	1.97663
599.984	1.93479	0.04347	0.20872	0.34785	0.56643	0.7798	0.97488	1.16296	1.34506	1.51357	1.68982	1.82862	1.87917	1.96924
598.982	1.91614	0.04343	0.20718	0.34455	0.56239	0.77286	0.96734	1.15371	1.33826	1.51802	1.67961	1.81205	1.86427	1.95524
598.016	1.90227	0.0438	0.20406	0.34083	0.5558	0.76454	0.95716	1.145	1.32549	1.49792	1.64725	1.79444	1.84726	1.93697
597.014	1.87924	0.04328	0.20285	0.33784	0.55154	0.75745	0.95012	1.1311	1.31517	1.48413	1.6361	1.78052	1.8283	1.92082
596.011	1.86488	0.04356	0.19996	0.3334	0.5449	0.74851	0.93944	1.1246	1.30219	1.46875	1.63087	1.75956	1.8101	1.90201
595.008	1.84815	0.04369	0.19761	0.32933	0.53896	0.7398	0.92631	1.10764	1.28487	1.45742	1.60472	1.74323	1.79904	1.87785
594.005	1.83392	0.04336	0.19626	0.32522	0.53281	0.73145	0.91741	1.0948	1.27372	1.4327	1.58623	1.72393	1.78114	1.8564
593.001	1.80931	0.04313	0.19334	0.32128	0.52467	0.72256	0.90714	1.08274	1.2551	1.42068	1.57452	1.7035	1.75858	1.83767
591.997	1.79178	0.04331	0.19164	0.31734	0.51889	0.71247	0.89238	1.06804	1.23655	1.40664	1.54775	1.68259	1.73722	1.81725
590.993	1.77178	0.0434	0.18855	0.31298	0.51173	0.70469	0.87996	1.05496	1.22492	1.37966	1.53538	1.66282	1.71783	1.79313
589.989	1.75324	0.04331	0.1857	0.30953	0.50477	0.69479	0.8712	1.04136	1.21127	1.36944	1.51131	1.64355	1.70102	1.77351
588.984	1.7305	0.04319	0.18336	0.3052	0.4994	0.68771	0.86047	1.02807	1.19524	1.35942	1.49246	1.62678	1.68296	1.76051
588.016	1.71458	0.0431	0.18242	0.30258	0.4947	0.68056	0.85308	1.02072	1.18352	1.3367	1.48532	1.61259	1.66965	1.74601
587.011	1.70016	0.04385	0.17998	0.29924	0.4904	0.67304	0.84563	1.00907	1.17615	1.32116	1.47279	1.5982	1.65863	1.73212
586.006	1.68678	0.04298	0.17855	0.29719	0.48674	0.66803	0.83652	1.00438	1.1673	1.3198	1.46563	1.58724	1.64571	1.72141
585	1.67204	0.04339	0.17618	0.29427	0.48063	0.66335	0.82987	0.993	1.15515	1.30847	1.44667	1.57692	1.62979	1.70734
583.994	1.6631	0.04269	0.17519	0.29184	0.47731	0.6576	0.82414	0.98643	1.14413	1.30537	1.44502	1.56484	1.61628	1.69395
582.988	1.65539	0.0434	0.1741	0.29008	0.4741	0.65172	0.81715	0.98223	1.13907	1.29032	1.43404	1.554	1.60747	1.68007
581.981	1.64674	0.04272	0.17357	0.28791	0.47112	0.64876	0.81483	0.97747	1.13507	1.28823	1.43025	1.54399	1.5995	1.67234
581.012	1.63864	0.04272	0.17253	0.28687	0.46968	0.64693	0.81283	0.97059	1.13313	1.28084	1.41938	1.53819	1.59065	1.6658
580.005	1.63376	0.0422	0.17202	0.28641	0.46788	0.64447	0.80749	0.97004	1.12535	1.27821	1.41766	1.53291	1.58546	1.65864
578.998	1.62968	0.04262	0.17109	0.28429	0.46491	0.64133	0.80429	0.96473	1.12164	1.26843	1.40381	1.53021	1.5826	1.65303
577.99	1.62521	0.04285	0.16986	0.28321	0.46331	0.63809	0.7998	0.96009	1.11638	1.26586	1.40423	1.52885	1.5795	1.65047
576.983	1.62045	0.04231	0.16949	0.28218	0.46189	0.63503	0.79845	0.95596	1.11316	1.26341	1.40314	1.52647	1.57432	1.64384
576.012	1.61634	0.04174	0.16987	0.2819	0.46121	0.63485	0.79576	0.95411	1.11364	1.25848	1.39636	1.5217	1.56924	1.64065
575.004	1.61391	0.04223	0.16874	0.28018	0.45895	0.63249	0.79387	0.95282	1.10642	1.2558	1.39469	1.5165	1.5656	1.63997
573.995	1.61	0.04273	0.16731	0.27845	0.456	0.62949	0.79052	0.94913	1.10424	1.25227	1.39106	1.50974	1.56081	1.63711
572.987	1.60677	0.04274	0.16663	0.2774	0.45449	0.62699	0.78783	0.94435	1.10068	1.24804	1.38699	1.50432	1.55557	1.63314
572.015	1.60238	0.04217	0.16621	0.27635	0.45374	0.6251	0.78536	0.94238	1.09738	1.24587	1.38273	1.49921	1.55061	1.62618
571.006	1.59802	0.04224	0.16562	0.27527	0.45196	0.62357	0.78296	0.93893	1.09255	1.24228	1.38293	1.49568	1.54612	1.62169
569.997	1.59264	0.0417	0.16556	0.27525	0.45033	0.62085	0.77887	0.93781	1.09005	1.23646	1.37925	1.49063	1.54214	1.61454
568.987	1.58635	0.04145	0.16503	0.27368	0.44835	0.61828	0.77792	0.93258	1.08704	1.2346	1.36729	1.48539	1.53615	1.60861
568.014	1.57993	0.0416	0.16417	0.27234	0.44611	0.61559	0.77357	0.92799	1.0815	1.23235	1.3655	1.48056	1.52815	1.60353
567.004	1.57135	0.04127	0.16315	0.271	0.44424	0.61384	0.76997	0.92336	1.07564	1.21972	1.35756	1.47289	1.52214	1.59814
565.994	1.56409	0.04118	0.16213	0.26967	0.44157	0.60939	0.76524	0.91856	1.06891	1.21534	1.35024	1.46472	1.51565	1.59017
564.983	1.55505	0.0413	0.16132	0.26676	0.4381	0.60454	0.75941	0.91323	1.06208	1.20993	1.34011	1.45871	1.50939	1.58322
564.01	1.54726	0.04108	0.15973	0.26605	0.43491	0.60069	0.75553	0.90798	1.05858	1.19906	1.33709	1.45285	1.50325	1.57316
562.998	1.53916	0.04028	0.15944	0.2645	0.43347	0.59787	0.75231	0.90224	1.05127	1.1932	1.32878	1.44311	1.49498	1.56366
561.987	1.53065	0.04055	0.15802	0.26237	0.42952	0.59264	0.74486	0.89689	1.04673	1.19035	1.31513	1.43328	1.48559	1.55271
561.013	1.52083	0.04058	0.15669	0.25923	0.42619	0.58906	0.73993	0.88869	1.03783	1.17845	1.30302	1.42358	1.47481	1.54384
560.001	1.50992	0.03985	0.15572	0.25804	0.42199	0.58388	0.73532	0.88172	1.02767	1.16714	1.30268	1.41331	1.46179	1.53327
558.989	1.49626	0.03994	0.15367	0.25524	0.41828	0.57775	0.72755	0.87405	1.01927	1.16152	1.28869	1.40088	1.44991	1.52156
558.014	1.48422	0.03942	0.15233	0.25297	0.4141	0.57353	0.72063	0.86767	1.01244	1.14846	1.2789	1.38892	1.43704	1.50925
557.001	1.46991	0.03944	0.15038	0.25045	0.41063	0.56762	0.71374	0.85931	1.00348	1.14015	1.26999	1.37808	1.42628	1.49711
555.988	1.45788	0.03948	0.14878	0.24787	0.40624	0.56125	0.70805	0.85007	0.99224	1.1284	1.25651	1.36655	1.41407	1.48326
555.013	1.44482	0.03879	0.14738	0.24486	0.40176	0.55603	0.69925	0.84206	0.98443	1.11687	1.24411	1.35335	1.40093	1.46896
553.999	1.4323	0.03854	0.14608	0.24233	0.39763	0.54935	0.69224	0.83284	0.97234	1.10598	1.23067	1.34017	1.38683	1.45279
552.986	1.41796	0.03829	0.1446	0.23916	0.39262	0.54284	0.68332	0.82354	0.96087	1.09547	1.21714	1.32641	1.37332	1.43858
552.01	1.4022	0.03908	0.14148	0.23528	0.38675	0.53583	0.67445	0.81219	0.94804	1.07898	1.20283	1.31172	1.35797	1.42276
550.995	1.3844	0.03798	0.14038	0.23294	0.38172	0.52877	0.6669	0.80227	0.93734	1.06701	1.19145	1.2953	1.34156	1.40646
550.019	1.3661	0.03746	0.13834	0.23	0.37632	0.52113	0.65682	0.79095	0.92448	1.05448	1.17446	1.2776	1.32462	1.38846
549.004	1.34674	0.03704	0.13651	0.226	0.37153	0.51356	0.64742	0.77954	0.91065	1.03729	1.1561	1.25972	1.30725	1.36985
547.989	1.32702	0.03721	0.13334	0.22146	0.36385	0.50412	0.63491	0.76593	0.89568	1.01996	1.1376	1.24095	1.28674	1.35043
547.012	1.30638	0.03729	0.13107	0.21703	0.35682	0.49509	0.62401	0.75363	0.87915	1.00467	1.12068	1.22147	1.26594	1.32904
545.997	1.28535	0.03617	0.12941	0.21382	0.35085	0.48596	0.61342	0.73897	0.86413	0.98815	1.09937	1.2007	1.24499	1.3062
545.019	1.26344	0.03616	0.1265	0.20937	0.34377	0.47522	0.60173	0.72636	0.84802	0.96796	1.08329	1.18001	1.22321	1.28404
544.003	1.24123	0.03601	0.12375	0.20519	0.33692	0.4667	0.58993	0.71178	0.83225	0.95123	1.06281	1.15908	1.20132	1.26201
542.987	1.21858	0.03561	0.12158	0.20099	0.32938	0.45682	0.5766	0.697	0.81812	0.93376	1.04121	1.13784	1.17991	1.24008
542.009	1.19592	0.03547	0.11906	0.19628	0.3227	0.44721	0.56521	0.68308	0.80066	0.91234	1.0225	1.1165	1.15908	1.21803
540.992	1.17402	0.03558	0.11741	0.19221	0.31558	0.43737	0.55358	0.66879	0.78491	0.89708	1.00312	1.09624	1.13758	1.19591
540.013	1.15269	0.03516	0.11423	0.18821	0.30919	0.42873	0.54244	0.65512	0.76837	0.87981	0.9823	1.07594	1.1168	1.17481
538.996	1.13215	0.03562	0.11103	0.18365	0.30182	0.41908	0.53049	0.64187	0.75234	0.86357	0.96525	1.05615	1.09633	1.15329
538.017	1.11121	0.03529	0.10905	0.18025	0.2954	0.41015	0.51977	0.6286	0.73709	0.84545	0.94661	1.0357	1.07582	1.13239
536.999	1.09055	0.03509	0.10683	0.17604	0.28934	0.40217	0.50952	0.61598	0.72169	0.82827	0.92905	1.01586	1.05552	1.11113
535.982	1.07148	0.03485	0.10609	0.1721	0.28313	0.39341	0.49814	0.60389	0.70793	0.81204	0.90969	0.99726	1.03634	1.09188
535.002	1.05325	0.03493	0.10235	0.16887	0.2767	0.38508	0.48711	0.59025	0.69402	0.79614	0.89216	0.97981	1.01799	1.07351
533.984	1.03528	0.03519	0.10019	0.16504	0.27156	0.37729	0.4788	0.57994	0.68163	0.78244	0.87866	0.96259	1.00031	1.05553
533.003	1.01778	0.03523	0.09944	0.16282	0.2677	0.37188	0.47095	0.57124	0.6713	0.77081	0.86564	0.94573	0.98259	1.03719
531.985	1.00082	0.03642	0.09603	0.15794	0.26008	0.362	0.45999	0.55778	0.65615	0.75383	0.84667	0.92931	0.96592	1.01951
531.004	0.98457	0.03549	0.09471	0.15541	0.25563	0.35576	0.45206	0.5484	0.64456	0.74053	0.83223	0.91395	0.94974	1.00298
529.985	0.96781	0.03579	0.09265	0.15199	0.24989	0.34802	0.44236	0.5364	0.63147	0.72589	0.81677	0.89803	0.93383	0.9866
529.003	0.95142	0.03636	0.09103	0.14906	0.24578	0.34153	0.4345	0.52776	0.62186	0.71496	0.8043	0.88248	0.91841	0.97009
527.984	0.93651	0.03668	0.08994	0.14648	0.24137	0.33629	0.4272	0.51922	0.61208	0.70341	0.79122	0.86844	0.90391	0.9554
527.002	0.92136	0.03705	0.08772	0.14358	0.23641	0.32877	0.41874	0.50867	0.59945	0.68983	0.77705	0.85443	0.88882	0.94016
525.982	0.90632	0.03692	0.08648	0.14093	0.23292	0.32288	0.40941	0.49914	0.5888	0.67802	0.7631	0.8402	0.87423	0.92519
525	0.89124	0.03794	0.08448	0.13847	0.22722	0.31651	0.40275	0.48998	0.5782	0.6651	0.75064	0.82556	0.85914	0.9096
524.017	0.8758	0.03862	0.08268	0.13524	0.22215	0.30961	0.39437	0.47947	0.56765	0.65315	0.73559	0.81097	0.84401	0.89392
522.997	0.86109	0.03819	0.08186	0.13285	0.21857	0.30449	0.38801	0.47123	0.55686	0.64146	0.72377	0.79718	0.82971	0.87909
522.014	0.84643	0.03908	0.07979	0.13017	0.21422	0.29821	0.37992	0.4622	0.54558	0.62997	0.71119	0.78313	0.81541	0.86422
520.993	0.83194	0.03972	0.07825	0.12732	0.20969	0.29196	0.37215	0.45329	0.5359	0.61734	0.69745	0.76964	0.80179	0.84945
520.009	0.81797	0.03997	0.07707	0.12527	0.20551	0.28679	0.36552	0.4446	0.52729	0.60728	0.68584	0.75651	0.78811	0.83526
518.988	0.80356	0.04086	0.07545	0.1224	0.20109	0.28046	0.35789	0.4362	0.51623	0.59571	0.67323	0.7432	0.77404	0.82098
518.004	0.78987	0.04121	0.07404	0.12009	0.19698	0.27493	0.35144	0.42809	0.50734	0.5854	0.66199	0.73003	0.76076	0.8076
516.982	0.77642	0.04178	0.07282	0.11759	0.19323	0.26941	0.34433	0.41952	0.4964	0.57308	0.64935	0.71705	0.74734	0.79411
515.998	0.76309	0.04216	0.0722	0.11535	0.18965	0.26439	0.33745	0.41099	0.48775	0.56312	0.63734	0.70408	0.73399	0.78078
515.013	0.74974	0.04228	0.07032	0.11324	0.18599	0.25913	0.33122	0.40479	0.47951	0.55342	0.62624	0.69125	0.72095	0.76726
513.991	0.73586	0.04311	0.06856	0.11081	0.18177	0.25345	0.32401	0.39551	0.46857	0.5416	0.61501	0.67801	0.707	0.75317
513.006	0.7223	0.0431	0.06738	0.10878	0.17788	0.24864	0.31717	0.38809	0.45892	0.53102	0.60229	0.66526	0.69366	0.73921
511.983	0.70882	0.04412	0.06568	0.10544	0.17352	0.24185	0.30917	0.37688	0.44783	0.51851	0.58789	0.65218	0.68018	0.72507
510.997	0.69503	0.04459	0.06478	0.1036	0.16928	0.23602	0.30185	0.36862	0.43858	0.50808	0.57576	0.63941	0.66684	0.71105
510.012	0.68153	0.04476	0.06351	0.10142	0.16618	0.23166	0.29635	0.36241	0.43043	0.499	0.56611	0.62659	0.65377	0.69744
508.988	0.66772	0.04571	0.06184	0.09867	0.16125	0.22555	0.28889	0.35325	0.42021	0.48762	0.55385	0.61353	0.64018	0.68321
508.002	0.65391	0.04582	0.06056	0.09652	0.15811	0.22083	0.28176	0.34513	0.41074	0.4771	0.54126	0.60045	0.62694	0.66932
507.016	0.63998	0.04634	0.05925	0.09398	0.15381	0.2142	0.27421	0.33604	0.40069	0.46525	0.5284	0.58757	0.6139	0.65528
505.992	0.6262	0.04666	0.05772	0.0913	0.14985	0.20885	0.26774	0.32769	0.39013	0.45365	0.51577	0.57437	0.60077	0.64159
505.005	0.61307	0.04783	0.05549	0.0888	0.14539	0.20322	0.26084	0.31979	0.38125	0.44401	0.50493	0.56171	0.58818	0.62838
504.018	0.60002	0.0477	0.05486	0.08718	0.1427	0.19892	0.25595	0.31294	0.37364	0.43348	0.49474	0.54909	0.57569	0.61509
502.993	0.5871	0.04748	0.05404	0.08517	0.13839	0.19378	0.24948	0.30482	0.36437	0.42357	0.48258	0.53685	0.56314	0.60207
502.006	0.57455	0.04817	0.05244	0.08264	0.13472	0.18822	0.24152	0.29623	0.35504	0.41227	0.47019	0.52498	0.55067	0.58953
501.019	0.56207	0.04832	0.05138	0.08052	0.13136	0.18336	0.23571	0.2889	0.34569	0.40221	0.45975	0.51311	0.53816	0.57672
499.993	0.54966	0.0482	0.05107	0.07891	0.1282	0.17923	0.22988	0.28173	0.33709	0.39249	0.4492	0.50158	0.52591	0.56406
499.005	0.53796	0.04845	0.04972	0.07729	0.12604	0.17461	0.22489	0.27578	0.32957	0.38513	0.43994	0.49078	0.51432	0.55208
498.017	0.52659	0.04891	0.04823	0.07507	0.12193	0.16976	0.21879	0.26845	0.32136	0.37552	0.4303	0.48002	0.50334	0.54069
496.991	0.5154	0.04944	0.04688	0.07274	0.11867	0.16531	0.21251	0.26132	0.31251	0.36605	0.41881	0.46959	0.49249	0.52934
496.002	0.50397	0.04916	0.04638	0.07183	0.11576	0.16171	0.20863	0.25509	0.30685	0.35795	0.40983	0.45884	0.48148	0.51768
495.014	0.49327	0.04902	0.04596	0.06993	0.11296	0.15726	0.2025	0.24874	0.29836	0.35	0.40088	0.44866	0.47089	0.50675
493.987	0.48327	0.04942	0.0443	0.06808	0.11023	0.15333	0.19734	0.2423	0.29145	0.34178	0.39156	0.43923	0.46109	0.49683
492.998	0.47361	0.0504	0.04216	0.06614	0.10634	0.14879	0.19189	0.23584	0.28355	0.33204	0.38176	0.43	0.45177	0.48703
492.009	0.46414	0.04953	0.04284	0.06527	0.10555	0.14628	0.1885	0.23209	0.27887	0.32668	0.3754	0.42088	0.44267	0.47739
490.981	0.45518	0.04958	0.04223	0.06425	0.10253	0.14289	0.18427	0.22667	0.27246	0.31953	0.36815	0.41237	0.4339	0.46826
489.991	0.44666	0.04948	0.04197	0.06262	0.10052	0.13956	0.17951	0.22093	0.26602	0.31173	0.35947	0.40433	0.42568	0.45988
489.002	0.43835	0.04965	0.04048	0.06145	0.09808	0.13647	0.17537	0.21599	0.26046	0.30532	0.35168	0.39644	0.4176	0.45171
488.012	0.42981	0.0499	0.03964	0.05974	0.09579	0.13312	0.17203	0.21152	0.25464	0.29922	0.34439	0.3884	0.40929	0.44303
486.983	0.42205	0.04958	0.03962	0.05907	0.09406	0.13069	0.16845	0.2073	0.24963	0.29373	0.33806	0.38115	0.40164	0.4353
485.993	0.41462	0.04944	0.03892	0.05772	0.09199	0.12745	0.1647	0.20236	0.24419	0.28768	0.33115	0.37427	0.39434	0.42797
485.002	0.40729	0.04914	0.03812	0.0574	0.09031	0.12486	0.16105	0.19816	0.23923	0.28114	0.32517	0.36733	0.38714	0.4204
484.011	0.40028	0.04948	0.03785	0.05558	0.08852	0.12257	0.1583	0.19484	0.23475	0.27642	0.32017	0.36076	0.38022	0.41322
482.982	0.3937	0.04934	0.03733	0.05515	0.08683	0.1201	0.15511	0.19065	0.22999	0.27076	0.31313	0.35462	0.37376	0.40636
481.991	0.38741	0.04938	0.03677	0.05389	0.08582	0.11756	0.15165	0.18674	0.22533	0.26582	0.30782	0.34873	0.3677	0.40023
480.999	0.38128	0.049	0.03672	0.05347	0.08369	0.11588	0.15012	0.18406	0.22215	0.26172	0.30265	0.34292	0.36175	0.39412
480.008	0.37521	0.0491	0.03597	0.05236	0.08249	0.11355	0.14625	0.18047	0.21758	0.25686	0.2976	0.33718	0.35593	0.3879
479.016	0.36958	0.04892	0.03553	0.05166	0.08112	0.11151	0.14404	0.17708	0.21378	0.25257	0.29235	0.33183	0.35053	0.38233
477.986	0.36448	0.04857	0.03573	0.05131	0.08015	0.11018	0.14147	0.17409	0.2103	0.24842	0.28779	0.32686	0.3455	0.377
476.993	0.35977	0.04871	0.03526	0.05087	0.07851	0.10834	0.13964	0.17138	0.2073	0.24447	0.28373	0.32211	0.34066	0.37195
476.001	0.35517	0.04892	0.03514	0.04982	0.07757	0.10692	0.13742	0.16887	0.20409	0.24115	0.27986	0.31767	0.3363	0.36721
475.008	0.35071	0.04883	0.03472	0.04983	0.07674	0.10541	0.13548	0.1668	0.20131	0.23766	0.27614	0.31343	0.33208	0.3626
474.015	0.34638	0.04915	0.03483	0.04938	0.076	0.10386	0.13334	0.16408	0.19828	0.23397	0.27193	0.30933	0.32798	0.35844
472.984	0.34236	0.04975	0.03387	0.04833	0.07479	0.10215	0.13115	0.16138	0.19503	0.23036	0.26783	0.30557	0.32399	0.35457
471.991	0.33839	0.04955	0.03407	0.0488	0.07429	0.10112	0.1298	0.16005	0.193	0.22782	0.26473	0.30197	0.32023	0.35081
470.997	0.33482	0.05003	0.03396	0.04826	0.07343	0.09996	0.12876	0.15807	0.19075	0.22555	0.26228	0.29869	0.31664	0.34742
470.004	0.33174	0.05041	0.03394	0.04781	0.07303	0.09934	0.12775	0.15655	0.18866	0.22328	0.25971	0.29577	0.3135	0.34424
469.01	0.32909	0.05088	0.03493	0.04771	0.07264	0.09849	0.12621	0.1545	0.18672	0.22066	0.25668	0.2932	0.31062	0.34134
468.016	0.32644	0.05125	0.03443	0.04758	0.07233	0.09788	0.12496	0.15354	0.18505	0.21886	0.25442	0.29071	0.30831	0.33867
466.984	0.32418	0.05176	0.03464	0.04766	0.07185	0.09694	0.12429	0.15226	0.18352	0.21689	0.2524	0.28853	0.30615	0.33636
465.989	0.32212	0.05236	0.03441	0.04745	0.07162	0.09672	0.12323	0.15107	0.18287	0.21538	0.25101	0.28648	0.30417	0.33432
464.995	0.32048	0.05313	0.03462	0.04727	0.07135	0.09612	0.12278	0.1503	0.18135	0.21435	0.24896	0.28491	0.30251	0.33264
464	0.31906	0.05383	0.03471	0.0474	0.07148	0.09547	0.12218	0.14937	0.18027	0.21268	0.24802	0.28356	0.30118	0.33131
463.005	0.31792	0.05451	0.03489	0.04792	0.0711	0.09554	0.12185	0.14879	0.17974	0.21208	0.24681	0.28255	0.30007	0.33028
462.01	0.31732	0.05469	0.03549	0.0489	0.07192	0.09628	0.12214	0.149	0.1796	0.21204	0.24711	0.28185	0.2993	0.32949
461.015	0.31699	0.05557	0.03511	0.0483	0.07159	0.09591	0.12186	0.14877	0.1789	0.21112	0.24616	0.28155	0.29878	0.32907
460.019	0.31699	0.05638	0.03547	0.04828	0.07201	0.09572	0.12155	0.14894	0.1791	0.21095	0.24568	0.2814	0.29867	0.3291
458.985	0.31723	0.05678	0.0361	0.04888	0.07257	0.09623	0.12215	0.1488	0.17885	0.21154	0.24611	0.2816	0.29889	0.32935
457.989	0.31772	0.05749	0.03633	0.04939	0.07284	0.09719	0.12253	0.1495	0.17949	0.21219	0.2466	0.28185	0.29935	0.32981
456.993	0.31867	0.05837	0.03684	0.04949	0.07341	0.09767	0.12341	0.14976	0.18057	0.21246	0.24724	0.28259	0.30027	0.33062
455.997	0.3199	0.05852	0.03799	0.05071	0.07407	0.09875	0.12473	0.1516	0.18135	0.2137	0.24857	0.28372	0.30152	0.33195
455	0.32138	0.0587	0.03849	0.05153	0.07549	0.09968	0.12589	0.15257	0.18294	0.21508	0.24983	0.28528	0.30298	0.33358
454.004	0.32337	0.05909	0.03911	0.05227	0.07679	0.10105	0.12726	0.15406	0.18397	0.21634	0.25172	0.28718	0.30483	0.33539
453.007	0.3256	0.05973	0.03975	0.05291	0.07723	0.10136	0.1293	0.1549	0.186	0.21786	0.25309	0.28938	0.30693	0.33772
452.01	0.32805	0.06014	0.04029	0.05376	0.07869	0.10363	0.1298	0.15705	0.18739	0.22007	0.25523	0.29168	0.30906	0.34031
451.013	0.33048	0.06061	0.04151	0.0545	0.07958	0.10449	0.13138	0.15848	0.19018	0.22219	0.25722	0.29419	0.3116	0.34318
450.015	0.3331	0.06094	0.04251	0.05656	0.08052	0.10602	0.13299	0.16054	0.19134	0.22451	0.25986	0.2967	0.31422	0.3461
449.018	0.33592	0.06133	0.04249	0.05669	0.0824	0.10762	0.13456	0.16263	0.19369	0.22661	0.26327	0.29954	0.31715	0.34914
447.982	0.33917	0.06162	0.04362	0.05787	0.08343	0.1095	0.13659	0.16449	0.19643	0.22968	0.26496	0.30268	0.32036	0.35242
446.984	0.34272	0.06218	0.04399	0.05872	0.08455	0.11023	0.13836	0.16665	0.19833	0.23219	0.26885	0.30582	0.32362	0.35592
445.986	0.34659	0.06259	0.04481	0.05944	0.08577	0.11267	0.14018	0.17027	0.20149	0.23508	0.27186	0.3094	0.32773	0.35971
444.987	0.35098	0.06307	0.04563	0.06039	0.0873	0.11426	0.14228	0.17095	0.20362	0.23785	0.27638	0.31331	0.33215	0.36409
443.989	0.35571	0.06316	0.04674	0.06199	0.0895	0.11614	0.14508	0.17444	0.20706	0.24161	0.27805	0.31739	0.33656	0.36902
442.99	0.36028	0.06316	0.04797	0.06366	0.09174	0.11933	0.14823	0.17767	0.2113	0.2458	0.28369	0.32178	0.34133	0.3741
441.991	0.36516	0.06355	0.04918	0.06499	0.09324	0.12156	0.1508	0.18104	0.21443	0.25088	0.28776	0.32636	0.34593	0.37902
440.992	0.37003	0.06392	0.05017	0.06642	0.09453	0.12381	0.15358	0.18428	0.21803	0.25406	0.29211	0.33131	0.35082	0.38438
439.993	0.37547	0.06444	0.05086	0.06773	0.09695	0.12643	0.15568	0.1873	0.22155	0.25759	0.29633	0.33657	0.3557	0.38961
438.994	0.38106	0.06455	0.05225	0.06923	0.09904	0.12888	0.15893	0.19137	0.22598	0.26277	0.30164	0.34181	0.36091	0.39525
437.994	0.38701	0.06473	0.05321	0.07041	0.10119	0.13095	0.16282	0.19407	0.23016	0.26723	0.3062	0.34763	0.36699	0.40108
436.995	0.39351	0.06487	0.05436	0.07192	0.10326	0.13411	0.16544	0.19844	0.23423	0.27252	0.31182	0.35371	0.37318	0.40766
435.995	0.40037	0.0648	0.05583	0.07401	0.10589	0.13746	0.16941	0.20284	0.23914	0.27741	0.31853	0.35995	0.37961	0.41462
434.995	0.40694	0.06495	0.05705	0.07584	0.10813	0.14145	0.17346	0.20743	0.24432	0.28252	0.32474	0.36633	0.38636	0.42147
433.994	0.4138	0.06523	0.058	0.07783	0.11071	0.14434	0.1782	0.21159	0.24859	0.2887	0.33085	0.3729	0.39339	0.42839
432.994	0.42088	0.0653	0.06013	0.07916	0.11282	0.14658	0.18112	0.21614	0.25409	0.29371	0.33625	0.37962	0.40042	0.43598
431.993	0.42897	0.06559	0.06071	0.08084	0.11575	0.15004	0.18435	0.22048	0.25872	0.29982	0.3433	0.38689	0.40767	0.44386
430.992	0.43758	0.0659	0.06233	0.08244	0.11786	0.15413	0.18875	0.22544	0.26538	0.30549	0.34975	0.39462	0.41572	0.45252
429.992	0.44665	0.0659	0.06376	0.08527	0.12093	0.15731	0.19386	0.23105	0.27178	0.31317	0.35877	0.40276	0.42437	0.4608
428.99	0.45624	0.06527	0.06693	0.08821	0.12506	0.16219	0.20021	0.23813	0.27806	0.32126	0.36651	0.41141	0.43312	0.47011
427.989	0.46578	0.06593	0.0674	0.08994	0.12842	0.16623	0.20502	0.24329	0.28489	0.32807	0.3742	0.42039	0.44229	0.47972
426.988	0.47552	0.06597	0.06893	0.09159	0.13119	0.17136	0.20936	0.24887	0.2918	0.33565	0.38219	0.43005	0.45252	0.48975
425.986	0.48611	0.0661	0.07074	0.09457	0.13525	0.17511	0.21523	0.25599	0.29962	0.34383	0.3921	0.44011	0.46369	0.50013
424.984	0.49713	0.06611	0.07315	0.09755	0.14039	0.17958	0.22168	0.26415	0.30844	0.35467	0.40373	0.45116	0.47469	0.51141
423.982	0.50969	0.06619	0.07439	0.10054	0.14404	0.18516	0.22778	0.27163	0.31758	0.36498	0.41334	0.46329	0.48639	0.52365
423.019	0.5228	0.06642	0.07724	0.1036	0.14797	0.19112	0.23427	0.27959	0.32831	0.37475	0.42607	0.47585	0.49902	0.53694
422.016	0.53716	0.06632	0.07945	0.10717	0.15209	0.19738	0.24136	0.28839	0.33752	0.38403	0.43827	0.48944	0.5127	0.55094
421.014	0.55355	0.06657	0.08209	0.10964	0.15782	0.20332	0.24993	0.29736	0.34832	0.39689	0.45154	0.50438	0.52809	0.56805
420.011	0.57125	0.06674	0.08402	0.11433	0.16385	0.21336	0.26126	0.31046	0.36202	0.41514	0.46718	0.5205	0.54523	0.58639
419.008	0.59068	0.06661	0.08769	0.11989	0.17138	0.22211	0.27168	0.32366	0.37686	0.42982	0.48837	0.5398	0.56457	0.60629
418.005	0.61379	0.06683	0.09148	0.12515	0.17949	0.23227	0.28582	0.33854	0.39429	0.45066	0.50829	0.56157	0.58767	0.62908
417.002	0.64098	0.06675	0.09473	0.12986	0.18749	0.24226	0.29926	0.35509	0.41032	0.46962	0.53143	0.5879	0.61441	0.65579
415.998	0.6755	0.06675	0.09859	0.1367	0.19697	0.25746	0.31479	0.3761	0.43503	0.49331	0.55774	0.61966	0.6476	0.68736
414.995	0.71172	0.06697	0.10323	0.14545	0.21023	0.27455	0.33817	0.39724	0.45882	0.52494	0.59355	0.65613	0.68343	0.72448
413.991	0.754	0.06697	0.11018	0.15467	0.22491	0.29456	0.36006	0.43065	0.49569	0.56933	0.63603	0.69886	0.72468	0.76854
412.987	0.80374	0.06689	0.11856	0.16628	0.2438	0.3196	0.38836	0.4651	0.53497	0.60861	0.68046	0.74889	0.77136	0.81975
411.983	0.8645	0.0671	0.12618	0.18045	0.26262	0.34341	0.42032	0.50254	0.5822	0.65925	0.7296	0.80555	0.82918	0.87809
411.018	0.94254	0.06685	0.13484	0.19076	0.28495	0.37583	0.46153	0.547	0.62833	0.71469	0.79212	0.87725	0.90261	0.95295
410.013	1.02885	0.067	0.14581	0.21149	0.31161	0.4155	0.50585	0.6077	0.69738	0.79523	0.87146	0.96385	0.99478	1.04478
409.009	1.13978	0.06735	0.16209	0.23741	0.34855	0.4654	0.58233	0.68586	0.7966	0.89578	0.98824	1.06381	1.10482	1.15706
408.004	1.27712	0.06697	0.17733	0.2682	0.40569	0.53618	0.65751	0.77531	0.90402	1.00369	1.1083	1.19214	1.23893	1.29788
406.999	1.44981	0.06694	0.20056	0.29967	0.45683	0.6092	0.74547	0.87363	1.0161	1.14632	1.24962	1.35463	1.41662	1.47501
405.994	1.69725	0.06696	0.22907	0.34994	0.53099	0.6948	0.87833	1.03265	1.19119	1.33461	1.47569	1.60095	1.66096	1.72444
404.989	2.0098	0.06692	0.26343	0.39976	0.62405	0.83911	1.04043	1.20687	1.38317	1.5489	1.72627	1.90949	1.92998	2.01798
403.984	2.32565	0.06673	0.30744	0.5052	0.74319	1.01771	1.25984	1.46508	1.68036	1.89727	2.07551	2.26257	1.74878	2.47367
403.017	2.88231	0.06678	0.37361	0.58776	0.9183	1.23039	1.52315	1.78994	2.00434	2.2409	2.54075	2.63974	3.12762	2.8978
402.011	3.27072	0.06697	0.43974	0.69133	1.08259	1.44121	1.80551	2.08068	2.42884	2.69937	2.9569	3.03931	4.15595	3.23723
401.005	3.58239	0.06692	0.51089	0.82189	1.29061	1.76103	2.12023	2.50926	2.83494	3.36475	3.2426	2.82138	4.92421	3.43826
399.999	3.7143	0.06665	0.58946	0.96875	1.53025	2.06127	2.54939	2.85627	3.16642	3.32981	3.5053	3.99101	4.87072	3.53084
398.993	3.69021	0.06663	0.68118	1.10053	1.75611	2.34634	2.88438	3.27765	4.04451	10	3.70898	4.83399	5.92704	3.67139
397.987	3.61285	0.06682	0.73622	1.18816	1.88663	2.53636	3.10451	3.5678	3.90895	3.77707	4.39886	5.33745	5.66039	3.79945
397.019	3.50458	0.06703	0.7509	1.21571	1.9402	2.60257	3.08394	3.58556	4.12083	4.34626	3.81	5.52713	6.22064	3.86628
396.012	3.53457	0.06673	0.73257	1.18955	1.89406	2.54751	3.00627	3.71573	3.48658	3.42459	10	5.25788	6.02189	4.05237
395.006	3.7635	0.06709	0.6904	1.11173	1.75893	2.35929	2.86386	3.35741	3.74202	4.17249	3.73196	4.84043	6.83777	4.08394
393.998	3.8474	0.06702	0.62149	0.97942	1.58203	2.12275	2.60025	3.03331	3.44233	3.34401	3.77067	4.28572	6.43687	3.96551
392.991	3.8297	0.0669	0.55742	0.88813	1.44604	1.89366	2.35903	2.7364	3.15921	3.4539	3.58233	3.36719	5.59716	3.76261
391.984	3.84633	0.06723	0.52319	0.82781	1.30818	1.77899	2.17934	2.52828	2.94051	3.19008	3.35201	3.86376	4.26366	3.5303
391.015	3.78757	0.06721	0.49984	0.79381	1.24309	1.68299	2.06075	2.45551	2.78747	2.9642	3.30033	3.80017	4.08028	2.92568
390.008	3.70981	0.06747	0.48752	0.76814	1.21219	1.63736	2.01412	2.35963	2.74232	2.9296	3.32374	3.75714	2.95975	3.87399
389	3.62907	0.06757	0.49148	0.77377	1.21985	1.647	2.02487	2.41322	2.73602	3.20235	3.37426	3.7008	3.47952	4.64316
387.992	3.66472	0.06799	0.50093	0.78879	1.2436	1.68532	2.08691	2.42375	2.77643	3.17863	3.47307	3.52642	3.52738	5.12228
386.984	3.61134	0.06814	0.50849	0.80104	1.26429	1.7081	2.09791	2.47611	2.77837	3.13443	3.72161	3.54315	3.61962	5.26553
386.015	3.56178	0.06816	0.50951	0.80361	1.26792	1.71179	2.09706	2.47959	2.91716	3.06864	3.3041	3.5615	3.63762	5.08037
385.006	3.47924	0.0685	0.50019	0.78603	1.24416	1.67456	2.07576	2.43324	2.78312	3.16815	3.27889	3.46612	3.58443	4.66624
383.998	3.47261	0.06868	0.47939	0.74896	1.18132	1.59139	1.96153	2.29958	2.69419	3.02007	3.28688	3.31227	3.43813	3.92466
382.989	3.36646	0.06898	0.45018	0.69555	1.10646	1.4871	1.82713	2.17577	2.46466	2.84284	2.97774	3.13921	3.24151	2.89789
382.019	3.23092	0.06892	0.42816	0.65854	1.02269	1.39082	1.71529	2.03363	2.35137	2.61297	2.90229	3.01046	3.02452	3.35126
381.01	3.07986	0.06931	0.40549	0.6226	0.97571	1.30891	1.63877	1.94236	2.22483	2.42625	2.68396	2.87593	2.91724	3.26126
380.001	2.92857	0.06969	0.38805	0.59125	0.92602	1.23734	1.53252	1.83174	2.11184	2.34915	2.59088	2.75541	2.80373	3.05145
378.991	2.7753	0.0699	0.37054	0.57066	0.88279	1.1877	1.47121	1.74396	1.9946	2.25158	2.45036	2.67437	2.71745	2.87147
377.982	2.6816	0.07028	0.36056	0.55146	0.85486	1.1511	1.42386	1.68756	1.94517	2.17217	2.41231	2.5795	2.66539	2.74257
377.011	2.6612	0.07118	0.35245	0.53732	0.83459	1.12627	1.38716	1.63893	1.89809	2.13285	2.3597	2.52628	2.59474	2.6848
376.001	2.61249	0.07113	0.34771	0.52844	0.81763	1.09949	1.35658	1.6109	1.86409	2.087	2.30158	2.46724	2.54701	2.65605
374.991	2.57663	0.07171	0.34232	0.51943	0.80416	1.08091	1.33246	1.58145	1.82553	2.05695	2.2749	2.42296	2.51493	2.62551
373.981	2.55971	0.0722	0.33963	0.51445	0.79629	1.06653	1.32498	1.57132	1.81565	2.03476	2.25371	2.39727	2.4888	2.61066
373.01	2.56438	0.07268	0.33921	0.51378	0.79363	1.06624	1.32182	1.57564	1.81234	2.04921	2.23531	2.39879	2.48892	2.60687
372	2.56962	0.07346	0.34123	0.51718	0.79739	1.07344	1.32962	1.57962	1.82076	2.0565	2.24982	2.41292	2.49403	2.60532
370.989	2.57999	0.07415	0.3445	0.51807	0.80347	1.08112	1.3391	1.59424	1.83437	2.05376	2.29713	2.45296	2.52765	2.62161
370.017	2.5825	0.07447	0.3457	0.52308	0.81017	1.08944	1.35228	1.60699	1.85487	2.08022	2.29337	2.47352	2.53977	2.63245
369.006	2.56982	0.0754	0.34534	0.52288	0.8084	1.08905	1.34945	1.59706	1.85075	2.08749	2.29062	2.47205	2.52503	2.60027
367.995	2.52718	0.07617	0.33959	0.51206	0.79055	1.06583	1.3186	1.57076	1.8094	2.07036	2.22416	2.4225	2.48634	2.5605
366.984	2.45464	0.07699	0.3289	0.49089	0.76291	1.02531	1.26841	1.51445	1.74819	1.97237	2.18138	2.34846	2.40977	2.4998
366.012	2.35735	0.07749	0.31756	0.474	0.72881	0.98008	1.20972	1.44091	1.67814	1.89084	2.10144	2.24861	2.31127	2.4081
365	2.25695	0.07795	0.30504	0.45212	0.69167	0.93447	1.14677	1.37471	1.58411	1.80036	1.99009	2.14386	2.2071	2.3011
363.989	2.15509	0.07832	0.29402	0.43103	0.66084	0.88439	1.09113	1.29859	1.50565	1.70184	1.88895	2.04483	2.10784	2.19836
363.016	2.07288	0.07923	0.28312	0.41441	0.6297	0.84591	1.04346	1.24271	1.44166	1.6348	1.79976	1.9696	2.03207	2.11652
362.004	2.01594	0.07975	0.27772	0.40411	0.61642	0.82258	1.01445	1.20812	1.39985	1.59174	1.76221	1.90559	1.96272	2.04819
360.992	1.96746	0.08047	0.27256	0.39539	0.59976	0.80023	0.98894	1.17526	1.36416	1.5491	1.70803	1.85207	1.90797	1.98776
360.019	1.90907	0.08102	0.26803	0.38742	0.58556	0.77868	0.96391	1.14681	1.32959	1.50232	1.66703	1.79951	1.85776	1.93505
359.007	1.85463	0.08144	0.26249	0.37761	0.56676	0.7524	0.93079	1.10708	1.28897	1.45497	1.60339	1.74829	1.79721	1.87729
357.994	1.78984	0.08172	0.25686	0.36701	0.55039	0.72918	0.89932	1.07133	1.23321	1.4069	1.55154	1.6857	1.73061	1.81045
356.982	1.71747	0.08268	0.24892	0.35331	0.52535	0.69956	0.85798	1.02114	1.18377	1.3432	1.48015	1.61872	1.66205	1.74171
356.008	1.63931	0.08297	0.24315	0.34199	0.50738	0.67263	0.82722	0.97933	1.14554	1.28432	1.42368	1.54694	1.58993	1.66881
354.995	1.56825	0.08333	0.23632	0.32919	0.48861	0.64262	0.78579	0.93289	1.07951	1.22518	1.35394	1.47561	1.51825	1.59444
353.982	1.49557	0.08472	0.2294	0.31813	0.46764	0.6136	0.75478	0.89149	1.03374	1.16594	1.29565	1.40748	1.4484	1.52222
353.008	1.43127	0.08403	0.22486	0.30962	0.44923	0.58967	0.71917	0.85365	0.98803	1.11547	1.23616	1.34657	1.3868	1.45623
351.995	1.37296	0.08446	0.22009	0.29976	0.43244	0.56367	0.6913	0.81791	0.95043	1.07017	1.18879	1.28911	1.32932	1.39592
350.981	1.31946	0.08477	0.21607	0.29191	0.41934	0.54496	0.666	0.78775	0.91117	1.02829	1.13372	1.23832	1.27537	1.33992
350.006	1.26836	0.08522	0.21274	0.28559	0.40655	0.52656	0.64273	0.76061	0.87608	0.98807	1.09864	1.18964	1.22749	1.28729
348.993	1.22048	0.08581	0.20887	0.27797	0.39339	0.50997	0.61884	0.72929	0.84134	0.95057	1.05629	1.14549	1.18418	1.23956
348.018	1.17709	0.08577	0.20625	0.27276	0.38322	0.49224	0.59802	0.70535	0.8126	0.9145	1.01412	1.10566	1.1443	1.19582
347.004	1.13911	0.08624	0.20379	0.26723	0.37444	0.47835	0.57997	0.68175	0.78553	0.88502	0.98106	1.07003	1.10845	1.15688
345.99	1.1051	0.08685	0.20224	0.26397	0.36635	0.46964	0.5684	0.6671	0.76641	0.86148	0.95437	1.03759	1.0741	1.12365
345.015	1.075	0.08723	0.20092	0.26013	0.36053	0.45985	0.55378	0.64984	0.74785	0.8401	0.9277	1.00863	1.04223	1.09217
344	1.04502	0.08724	0.20022	0.25704	0.35416	0.44973	0.54166	0.63377	0.73027	0.81831	0.90594	0.98014	1.01402	1.06186
342.986	1.01431	0.08771	0.19861	0.25382	0.34619	0.43835	0.52732	0.61552	0.70635	0.79344	0.8777	0.95182	0.98495	1.03152
342.01	0.98311	0.08818	0.19708	0.24994	0.33899	0.4275	0.51182	0.59754	0.68376	0.7684	0.8494	0.92271	0.95485	0.99921
340.995	0.95218	0.08813	0.1961	0.24686	0.33246	0.41649	0.49867	0.57919	0.66779	0.74388	0.82315	0.8933	0.92441	0.96735
340.019	0.92264	0.08819	0.1954	0.24405	0.3263	0.40661	0.4858	0.56471	0.64612	0.72277	0.79701	0.86517	0.89498	0.93713
339.004	0.89597	0.08845	0.19427	0.24092	0.31949	0.39818	0.47303	0.54988	0.62634	0.70001	0.77312	0.83933	0.86876	0.90981
337.989	0.8718	0.08905	0.19368	0.23869	0.31468	0.3891	0.46275	0.53485	0.60877	0.68209	0.75339	0.81644	0.84326	0.88564
337.012	0.8509	0.0891	0.1944	0.2375	0.31142	0.384	0.45512	0.52464	0.59552	0.66844	0.73577	0.79625	0.8219	0.86416
335.997	0.83241	0.08947	0.19476	0.23707	0.30888	0.37955	0.44844	0.51783	0.58538	0.65488	0.7229	0.77921	0.80566	0.8462
334.981	0.81734	0.09011	0.19487	0.2363	0.30688	0.37528	0.44323	0.50974	0.57679	0.64339	0.70788	0.76494	0.79126	0.83102
334.005	0.80461	0.09055	0.19511	0.23655	0.30491	0.37233	0.43815	0.50298	0.56906	0.63455	0.69776	0.75333	0.77885	0.81738
332.989	0.79265	0.09071	0.19777	0.23659	0.30404	0.37048	0.43446	0.49845	0.56327	0.62657	0.68876	0.74264	0.7679	0.80593
332.012	0.7818	0.09045	0.19871	0.23756	0.30355	0.36974	0.4314	0.49393	0.55769	0.6192	0.6812	0.73347	0.75827	0.79532
330.996	0.77289	0.09051	0.20008	0.23871	0.30432	0.36752	0.42977	0.4909	0.55228	0.61385	0.67407	0.72593	0.75004	0.78661
330.018	0.76584	0.09099	0.20168	0.24	0.30404	0.36696	0.42825	0.48818	0.54988	0.60889	0.66804	0.71995	0.74349	0.77974
329.002	0.76129	0.09152	0.2034	0.24143	0.30508	0.367	0.42775	0.48666	0.54721	0.60643	0.66439	0.716	0.73916	0.77485
327.985	0.75946	0.09158	0.20621	0.24437	0.30726	0.36909	0.42923	0.48826	0.54792	0.60645	0.66413	0.71454	0.73752	0.77299
327.008	0.76076	0.09186	0.20918	0.24676	0.30981	0.37243	0.43189	0.49147	0.54976	0.6078	0.66451	0.71596	0.7389	0.77407
325.991	0.76538	0.09222	0.21308	0.25152	0.31407	0.37667	0.43677	0.49528	0.55513	0.61181	0.66952	0.72022	0.74317	0.77871
325.013	0.77309	0.09248	0.21724	0.25605	0.32074	0.38278	0.444	0.50284	0.56216	0.62088	0.67706	0.72826	0.75148	0.78711
323.996	0.78465	0.09343	0.2222	0.26145	0.32691	0.38914	0.45174	0.5108	0.57145	0.63107	0.6905	0.73948	0.76263	0.79874
323.018	0.79926	0.09346	0.22981	0.26982	0.3368	0.40034	0.46437	0.52406	0.58562	0.64308	0.70328	0.754	0.77709	0.81407
322.001	0.81798	0.0938	0.23822	0.27979	0.34712	0.41252	0.4778	0.54054	0.60183	0.66268	0.72061	0.77216	0.79426	0.83231
320.983	0.83979	0.09422	0.246	0.2888	0.36064	0.4267	0.49285	0.55744	0.62106	0.68228	0.73851	0.79261	0.81512	0.85304
320.005	0.86591	0.09525	0.26127	0.30168	0.37314	0.44438	0.5071	0.57465	0.63842	0.70363	0.76349	0.8159	0.8405	0.87698
318.987	0.8954	0.0955	0.27248	0.31747	0.39429	0.46464	0.53109	0.59519	0.66083	0.72433	0.78955	0.84358	0.86822	0.90574
318.008	0.9276	0.09593	0.29349	0.33648	0.41372	0.4864	0.55821	0.62644	0.69139	0.75812	0.82106	0.87413	0.89851	0.93723
316.99	0.96177	0.09616	0.31864	0.36155	0.44043	0.51718	0.58651	0.65966	0.72778	0.79243	0.85773	0.90858	0.93344	0.97162
316.011	1.00235	0.09737	0.34781	0.39213	0.47159	0.54705	0.61011	0.6909	0.76139	0.82894	0.89358	0.9489	0.97388	1.01347
314.993	1.04894	0.09799	0.37866	0.42885	0.50829	0.58456	0.65561	0.72971	0.79653	0.86927	0.92644	0.99637	1.02088	1.06142
314.014	1.1018	0.09856	0.42729	0.47398	0.55815	0.63138	0.71002	0.77949	0.84946	0.91563	0.99358	1.05018	1.07515	1.11141
312.995	1.16078	0.09964	0.49134	0.53433	0.61686	0.69887	0.76821	0.85058	0.91914	0.98395	1.05453	1.11067	1.13719	1.16994
312.016	1.23098	0.10021	0.56201	0.59251	0.69572	0.74518	0.83881	0.91981	0.98439	1.05588	1.11482	1.17851	1.20665	1.24352
310.997	1.30779	0.10119	0.64519	0.69353	0.77276	0.848	0.93099	0.99873	1.07154	1.13878	1.20236	1.25993	1.29481	1.32442
310.017	1.40899	0.10203	0.75331	0.79722	0.87319	0.93177	1.01576	1.1029	1.15804	1.22929	1.30303	1.36049	1.39782	1.42629
308.998	1.52089	0.10324	0.88981	0.91984	1.01165	1.07932	1.17824	1.20335	1.2974	1.37135	1.4249	1.48366	1.51795	1.54498
308.018	1.66577	0.10461	1.06158	1.10126	1.18205	1.24346	1.32302	1.38148	1.43159	1.51217	1.57882	1.62303	1.65644	1.68439
306.999	1.83759	0.10494	1.26464	1.29875	1.36801	1.39663	1.51117	1.54352	1.63692	1.70464	1.76336	1.79963	1.84517	1.84742
306.019	2.05376	0.10573	1.45532	1.49894	1.56942	1.6347	1.67976	1.76685	1.82901	1.88808	1.90843	2.01773	2.05528	2.04242
305	2.32096	0.10613	1.75757	1.75113	1.85561	1.8994	1.94426	2.04108	2.11515	2.12757	2.20032	2.27049	2.3214	2.32435
304.019	2.63755	0.10747	2.04716	2.12895	2.19735	2.20995	2.26719	2.348	2.43582	2.47824	2.57225	2.53719	2.63674	2.64731
302.999	2.95001	0.1086	2.52839	2.56043	2.62752	2.64397	2.69592	2.74467	2.78981	2.86847	2.94014	3.0068	3.04969	2.57224
302.019	3.35007	0.1097	2.93904	2.94794	2.98654	2.97751	3.1214	3.1214	3.25167	3.23012	3.3658	3.38693	3.35091	3.91432
300.999	3.65249	0.11083	3.35304	3.54516	3.56096	3.46154	3.52285	3.72355	3.75693	3.90031	3.57477	3.67583	3.64637	4.89931
300.018	3.28509	0.11181	3.59385	4.46707	3.5418	4.1242	3.64849	4.12984	4.4837	3.72323	4.15961	3.30871	3.92635	5.48834
298.998	4.31065	0.11345	3.9291	3.93421	4.14626	3.7556	3.72741	3.63303	3.57155	3.90435	3.87908	4.34532	4.08836	5.69333
298.017	4.91072	0.11455	3.69691	4.03132	3.95505	3.84308	4.27029	3.96793	3.70542	3.81104	3.62697	4.41621	3.50827	5.44421
296.996	5.35467	0.11603	4.24556	3.78209	4.28856	3.97739	3.97784	3.9877	3.93572	3.96402	3.79238	5.59749	4.37712	4.986
296.015	4.95733	0.11728	3.79989	3.78755	4.24926	3.75511	3.72335	3.5448	3.90038	3.90793	3.66559	5.83774	4.8996	4.31052
294.994	5.20057	0.11876	4.27673	3.65545	4.20437	3.98051	4.20365	3.42307	3.63932	3.94298	3.91663	7.15956	5.33399	3.59206
294.013	5.91413	0.12006	10	4.45471	3.91521	3.84034	4.22161	10	10	3.54967	4.17874	7.05481	5.42422	4.22427
292.992	6.68413	0.12172	3.83149	4.41289	4.43571	4.01046	4.14636	4.10864	4.42179	4.40988	4.44095	7.62189	4.83621	4.26578
292.01	7.8332	0.12308	4.21883	3.75847	4.02979	3.74867	4.0545	4.17989	4.01759	3.86497	4.48224	7.12046	5.4825	3.64733
290.989	9.412	0.1248	4.04508	4.03024	10	4.52927	4.25098	3.60229	10	4.00502	4.00292	7.26282	5.50706	3.91078
290.007	9.29135	0.12654	10	10	10	10	3.9983	4.48209	4.47541	4.18942	4.44725	5.45493	4.43703	4.74574
288.986	7.70538	0.12772	3.81126	3.79766	4.0964	3.91958	4.1169	3.71704	4.15022	10	3.91295	6.03791	6.03798	6.6562
288.003	6.50859	0.12912	10	3.98235	4.20199	10	4.50067	10	4.02097	4.37375	10	5.43081	5.89475	7.24169
286.982	5.6714	0.13	4.23398	4.50086	10	10	4.09598	10	4.52075	4.50145	4.25188	5.74207	6.81291	8.58452
285.999	5.11633	0.13109	3.71424	4.45106	4.51667	4.07793	3.85606	3.81202	4.49078	3.78185	10	5.00801	6.86364	8.36211
285.017	4.97243	0.13264	4.10493	3.84371	10	4.01859	10	4.12578	4.12862	3.88552	4.01077	5.56513	6.24436	8.00018
283.995	4.89877	0.13402	4.23012	4.38112	3.75488	4.44346	4.00004	4.40252	3.87967	3.98924	10	5.21078	6.06867	7.76372
283.012	4.91951	0.13562	4.0585	4.21182	4.4979	4.05775	4.55032	10	4.51968	4.23336	10	4.58008	6.25217	7.08814
281.99	5.84199	0.13683	4.16231	4.10411	4.20076	4.17542	3.72356	4.42557	4.19924	10	3.9015	3.70546	5.12346	7.20694
281.007	5.86872	0.1378	4.12314	4.14488	3.69558	3.97391	4.1306	4.08699	10	4.35704	3.9534	3.77155	5.79276	8.12011
279.985	6.94221	0.13835	10	10	3.88147	3.88188	3.91497	10	3.38557	10	10	4.15066	6.51971	8.58818
279.001	6.32518	0.13976	10	10	3.88337	4.05391	4.41437	3.81309	4.04508	3.93557	3.67428	5.66436	7.85007	8.67658
278.018	6.80176	0.14095	4.46179	10	3.78723	3.9419	3.94618	10	3.71754	4.44652	3.9772	6.0991	7.92781	8.4816
276.995	6.44507	0.14203	3.96494	3.91577	3.98292	4.14994	3.85614	3.93462	3.82684	4.11008	10	7.54846	7.28683	8.39386
276.012	5.20278	0.14281	4.10258	4.32334	4.45419	3.85067	10	3.69867	10	10	4.37764	8.01646	5.87254	8.11274
274.989	4.37235	0.14428	4.11409	3.68334	4.11749	3.7372	10	4.36065	3.85703	4.39048	3.55767	7.22497	5.3793	5.66064
274.005	5.12046	0.14547	3.42109	3.80439	4.19496	3.80894	3.60099	3.82309	3.68764	3.68491	4.11937	6.61673	3.34561	5.3995
272.982	5.67435	0.1467	3.93606	3.65145	4.26016	10	3.94661	3.75344	3.94805	3.9517	3.75355	5.96902	3.3941	5.29961
271.998	7.04308	0.14756	3.95208	4.01934	3.92231	3.35202	3.81867	4.31237	4.25734	4.01178	3.97736	7.14742	5.52079	5.64239
271.014	7.28477	0.14828	3.99407	4.01078	4.1407	10	10	3.96792	4.44935	10	4.10931	7.70114	6.50098	4.37504
269.991	7.79924	0.14961	3.80784	4.14269	3.77441	10	3.96143	4.0975	4.07013	3.7852	4.40731	8.15438	6.53915	5.78777
269.006	7.85429	0.15128	4.08111	3.82093	10	3.9329	10	3.92598	3.82339	10	3.92771	8.49251	7.3799	5.53445
267.983	8.25453	0.15293	3.96195	4.14009	3.71613	3.83678	4.17149	3.93382	10	4.14718	4.1463	8.04906	7.47369	5.60179
266.998	7.37393	0.15398	10	10	4.41771	10	10	4.45495	3.87451	4.00089	10	7.7753	6.85065	6.42462
266.014	6.82068	0.15589	4.38109	4.09654	4.11622	3.8876	4.18215	3.78065	4.06137	10	3.92104	7.69109	5.47121	7.82001
264.99	6.40575	0.15828	10	4.3721	4.37264	4.05464	10	3.8887	4.367	4.05443	4.08347	7.47549	4.96621	7.80587
264.005	6.34576	0.16011	4.14442	3.94575	10	10	4.12962	4.40541	4.13115	10	4.11573	7.27137	5.07253	7.16101
262.981	5.20818	0.16119	3.87998	3.69483	3.88069	4.08898	3.43532	3.83685	3.89044	3.8333	3.43302	5.89239	4.40903	5.78523
261.996	3.69041	0.16169	3.88783	3.96849	3.78903	10	3.93866	3.75249	3.94653	3.72853	3.73849	5.38965	3.40472	4.74725
261.011	2.79852	0.16217	3.92193	4.13069	4.14814	4.42014	3.98354	3.67288	3.73818	3.91619	4.148	3.85892	3.93268	3.58366
259.986	4.26665	0.16339	3.82134	4.13782	3.95653	4.42073	10	3.80609	10	3.7515	4.1438	3.51735	3.99307	4.28139
259.001	5.04185	0.16549	3.93454	3.90839	3.97202	3.93081	3.97129	3.64083	3.58177	10	3.95004	4.09366	3.52793	6.86715
258.015	5.43742	0.1664	3.81868	3.82985	3.90238	10	4.43075	3.84661	4.12076	10	4.17415	4.1049	3.91122	7.95369
256.991	5.56455	0.16841	3.92088	3.8139	4.40886	3.86769	10	4.35669	4.36762	4.31716	10	4.06272	4.93181	8.18405
256.005	5.42734	0.17019	10	3.63747	4.37235	4.27652	3.64275	4.05134	4.00571	4.03318	3.88118	3.96765	6.87405	7.88323
255.019	5.01545	0.17301	3.57668	10	3.72333	3.73609	3.77014	4.02028	3.97544	3.75868	4.02932	3.93177	8.04672	6.74983
253.994	4.28365	0.17505	3.85914	3.88627	3.69518	3.51606	3.82975	4.16355	4.0181	3.85824	3.85674	3.82913	8.33292	4.80195
253.008	3.32918	0.17618	10	3.98739	3.8316	3.97969	3.73591	4.0114	3.82326	3.81505	3.80781	3.79728	7.87425	3.73217
251.983	3.7916	0.17782	3.95682	3.94744	3.94961	4.24125	3.9188	3.87901	3.76548	3.94226	3.94499	3.86336	6.5794	3.32649
250.997	3.90803	0.17961	3.91809	3.69338	3.49659	3.5043	10	3.86807	3.89245	3.8172	4.1657	3.93613	4.62398	3.876
250.011	3.91331	0.18184	4.02732	3.74928	4.03398	3.99341	4.01114	3.74388	3.567	3.51515	3.99857	3.95661	3.67541	3.83884
248.985	3.99727	0.18403	3.88443	3.92148	4.19079	3.72447	4.21159	4.20543	3.84307	4.2088	3.85449	3.97563	3.41554	3.85118
247.999	4.11208	0.18683	4.0137	4.01967	4.32997	4.31457	4.31042	4.319	4.24519	3.95936	4.2387	3.98365	4.01904	3.35989
247.013	4.10424	0.18909	4.24332	3.9325	3.79114	10	3.92367	3.92745	10	3.63416	4.25086	3.85412	4.02752	4.2558
245.987	4.08985	0.19206	10	4.04275	3.8503	4.23619	4.03461	4.34628	3.77396	4.00359	3.85827	3.74654	3.9964	4.9783
245	4.1283	0.19625	3.92668	3.99737	3.97139	3.64701	3.94904	10	3.9302	3.9705	3.9803	3.74226	3.88439	5.41449
244.013	4.05909	0.2006	3.83409	3.81931	3.6676	3.83192	3.62457	4.09378	3.64718	3.68612	3.65655	3.24142	3.28656	4.95627
242.987	3.99711	0.20401	3.91353	3.88724	4.21	4.16204	4.18237	4.20182	4.15397	4.18429	4.1961	4.1959	3.70052	5.17785
242	3.34898	0.20765	3.61488	3.82309	4.05287	10	3.8743	3.85324	4.06459	3.88769	10	4.36603	5.35081	6.36035
241.013	4.26238	0.21185	3.91555	3.75461	3.90605	3.86377	3.60746	3.84483	3.89682	4.24391	4.1664	5.70231	6.50366	6.71588
239.987	4.89517	0.21866	3.90652	4.12035	4.08504	3.70558	4.09878	10	10	10	10	6.01932	6.45173	6.31918
239	5.27239	0.22538	4.34612	4.04969	3.65716	4.0601	4.38876	3.84535	4.07079	3.82881	3.73634	7.21694	7.28612	6.87146
238.012	4.90015	0.23107	3.63689	3.82375	3.85098	3.99557	3.85056	4.01156	3.66734	3.83913	4.30306	7.62613	6.85507	5.81742
236.986	5.202	0.23902	10	10	10	4.30893	4.03165	4.3292	4.3516	10	3.85808	6.68119	7.10029	5.76196
235.998	6.36435	0.24496	10	4.36831	10	3.39916	4.05711	3.84541	3.93394	3.66778	4.0156	6.40419	5.8434	4.20612
235.011	6.21512	0.25631	3.69531	4.00922	4.31533	10	10	10	3.97556	4.26891	3.80609	6.74613	6.14233	4.5606
233.983	6.76111	0.26712	10	10	4.24714	3.72707	3.69547	3.42455	3.71718	3.81298	10	5.14886	7.46915	6.75488
232.996	7.95818	0.28065	3.70715	3.47399	3.7188	3.86417	4.1967	10	4.16148	10	3.67999	6.01082	8.64519	7.6907
232.008	7.91484	0.2937	3.51802	3.76319	4.24505	4.17599	4.26474	10	4.19334	10	3.76771	5.054	7.94408	7.96638
230.981	7.05643	0.30677	3.96314	10	10	4.22926	4.17683	3.92448	3.72777	3.76049	4.22161	5.97842	9.20951	6.75765
229.993	5.19768	0.3283	10	4.31204	10	4.2409	4.0411	4.25168	3.7162	3.29452	3.60527	7.09151	8.45747	6.23496
229.005	4.30138	0.34545	3.68715	3.62602	10	3.94691	3.84566	10	4.19481	3.68871	3.79734	7.13326	8.02712	6.39026
228.017	4.06544	0.36461	10	4.14557	3.23313	3.68357	3.26269	3.18444	3.679	3.57164	10	7.81896	5.48852	5.03768
226.989	3.0973	0.40219	2.86486	2.86263	3.17334	2.8599	2.40602	2.86014	2.67783	2.85537	2.54389	7.0963	5.20268	4.11512
226	3.49594	0.43542	3.48185	3.46	3.62052	3.74846	3.73948	3.59159	3.48452	3.79141	3.41717	5.46163	4.41852	5.36477
225.012	3.49813	0.47874	3.32291	3.51851	3.28303	3.66988	3.63457	3.39056	3.48892	3.51579	3.67194	4.35273	5.6586	5.71456
223.984	3.6355	0.53559	3.25258	3.387	3.27475	3.25173	3.38674	3.85711	3.47916	3.5611	3.25792	3.70196	5.00538	5.56659
222.996	3.67211	0.56989	3.03387	3.23284	3.49995	3.8129	3.12827	3.50262	3.33828	3.59079	3.34221	4.06873	6.95305	4.77922
222.007	3.61113	0.63379	3.53066	3.72674	3.38084	3.65453	3.25925	3.55881	10	3.7771	3.47225	5.08907	7.29356	4.66895
221.018	3.02362	0.7127	3.85329	3.17776	3.11905	10	3.36756	3.57375	10	10	3.91266	4.55645	6.73128	5.25909
219.99	4.0779	0.796	3.27638	3.0866	3.47746	3.78743	3.14492	3.75435	3.30197	3.74642	3.71763	4.70513	4.79787	5.17838
219.001	4.03769	0.91321	3.61055	10	3.57119	2.87204	2.94044	3.63868	10	3.62795	3.27099	6.0024	5.58167	4.497
218.012	5.35811	1.02307	2.6996	2.90697	3.2116	2.68199	3.2079	2.77975	10	3.4619	10	5.60096	4.1683	5.07539
216.983	6.1205	1.14569	2.47101	2.92331	3.05424	2.90888	3.06316	10	2.83276	3.08264	10	6.27302	4.86419	4.03783
215.994	6.19497	1.27557	2.74567	2.51541	3.17326	10	3.15187	2.33915	3.20714	10	2.97602	7.52976	5.85655	4.60028
215.005	5.72195	1.48866	2.3257	3.04069	2.22211	2.56064	2.55093	2.9967	2.65372	2.3784	2.41399	7.23306	7.4755	4.41194
214.016	4.57189	1.68695	2.33037	1.92808	2.52166	2.31573	2.55058	10	2.31501	2.73085	10	5.10184	6.6706	3.66189
212.987	2.00296	1.9461	2.57681	2.55774	1.98745	10	10	2.08372	10	2.08373	2.56477	4.08669	6.86002	3.38756
211.997	2.90081	2.23049	1.91053	10	1.7734	2.28295	1.77731	2.17509	1.82686	1.75761	1.69778	3.84744	5.87362	4.29332
211.008	2.49912	2.55292	1.20952	1.36429	1.27545	1.4409	10	1.64761	1.6042	1.67799	1.64019	3.96674	5.49557	4.49585
210.018	3.38205	2.97225	1.23438	1.24921	0.82843	1.10738	1.23656	10	0.97543	10	1.08024	1.98194	3.36754	4.07338
208.989	3.3386	3.10158	0.80922	1.4225	1.38913	0.92207	0.92603	0.87835	0.4284	0.6852	1.40112	2.90948	2.42135	2.82598
207.999	2.14262	3.36032	0.37476	1.13648	0.96956	0.35458	0.45363	0.80566	0.47748	1.10246	10	3.79796	2.38368	2.21853
207.009	2.96355	3.43233	0.35519	0.63395	10	10	0.51727	0.28408	0.54489	0.59483	0.67414	5.75399	1.32281	1.94991
206.019	2.95035	3.42508	0.8229	1.11974	0.61748	0.67069	0.67028	0.58798	1.17613	0.41073	0.81598	6.17025	-0.12098	3.30626
204.99	2.11767	3.48061	0.48439	1.12441	0.54373	10	1.06912	0.55184	10	0.38969	0.78042	6.59543	0.57239	3.53334
203.999	3.00453	3.43669	0.73937	0.79263	0.94942	0.36012	0.63877	0.63388	0.804	0.77945	0.78081	7.3938	0.64527	5.07201
203.009	2.80241	3.40926	1.12166	10	0.43104	1.07744	1.1087	1.07833	0.43276	10	0.78851	6.49658	0.69302	5.0509
202.019	2.50637	3.51176	0.64497	0.48508	0.44246	0.21706	0.50267	10	0.21533	0.3982	0.33992	5.54921	0.74673	4.46223
200.989	1.89808	3.41605	0.30371	0.55509	0.08001	0.40167	0.29584	0.51383	0.4921	0.98863	10	4.08886	0.82075	3.11889
199.999	0.97752	3.4314	0.68376	0.72424	0.25681	10	0.67788	1.02849	0.67742	0.46522	0.74349	2.11554	0.91508	1.02089
199.999	-0.25529	3.4314	0.68376	0.72424	0.25681	10	0.67788	1.02849	0.67742	0.46522	0.74349	-0.37075	1.02973	-1.83178

## Sheet: fig 1d
	N2H4·H2O	1	2	3	Mean	Standard Deviation
	% V/V	min	min	min
	5	200	205	195	200	5
	10	105	110	115	110	5
	15	55	50	50	51.6667	2.88675
	20	30	30	35	31.6667	2.88675

## Sheet: fig 1e
Time (min)	Absorbance at 603 nm
0	0.06559
5	0.17613
10	0.25678
15	0.32468
20	0.38745
25	0.44819
30	0.50677
35	0.5627
40	0.61823
45	0.67425
50	0.72596
55	0.77685
60	0.82816
65	0.87684
70	0.92262
75	0.96844
80	1.01076
85	1.05088
90	1.09004
95	1.12801
100	1.16652
105	1.20202
110	1.23775
115	1.276
120	1.31223
125	1.34001
130	1.38233
135	1.41854
140	1.45295
145	1.49494
150	1.53031
155	1.58105
160	1.62253
165	1.65912
170	1.69363
175	1.72018
180	1.77189
185	1.81187
190	1.83947
195	1.88209
200	1.90107
205	1.96651
210	1.97957
215	2.00803
220	2.04729
225	0.0884
230	0.24151
235	0.36084
240	0.46246
245	0.5548
250	0.64198
255	0.72532
260	0.8063
265	0.88069
270	0.9552
275	1.02567
280	1.08941
285	1.14972
290	1.20998
295	1.26597
300	1.31086
305	1.36505
310	1.41078
315	1.46113
320	1.50725
325	1.55724
330	1.62045
335	1.67571
340	1.72507
345	1.78752
350	1.837
355	1.8878
360	1.93221
365	1.98069
370	2.01217
375	0.13742
380	0.32418
385	0.45338
390	0.56401
395	0.66789
400	0.76362
405	0.85467
410	0.94069
415	1.02539
420	1.10483
425	1.17668
430	1.24056
435	1.31056
440	1.38207
445	1.44623
450	1.51217
455	1.56629
460	1.63547
465	1.68675
470	1.74376
475	1.78488
480	1.83876
485	1.87513
490	1.91444
495	1.97737
500	2.0028
505	0.21586
510	0.42515
515	0.55359
520	0.66213
525	0.76473
530	0.85969
535	0.94921
540	1.03234
545	1.11894
550	1.19603
555	1.27206
560	1.34798
565	1.41812
570	1.48997
575	1.55929
580	1.62212
585	1.68497
590	1.75405
595	1.81299
600	1.87505
605	1.91673
610	2.00679
615	2.03924
620	0.24445
625	0.45621
630	0.58176
635	0.69293
640	0.78971
645	0.88272
650	0.97348
655	1.05875
660	1.14495
665	1.22076
670	1.30033
675	1.37149
680	1.43566
685	1.50858
690	1.57197
695	1.63571
700	1.70627
705	1.76426
710	1.82795
715	1.88279
720	1.93779
725	1.98971
730	2.05883
730.1	0.29339
735	0.49535
740	0.62013
745	0.72472
750	0.81999
755	0.91125
760	0.9956
765	1.08304
770	1.1667
775	1.24625
780	1.32081
785	1.39844
790	1.46951
795	1.53963
800	1.59105
805	1.67108
810	1.73928
815	1.80372
820	1.83797
825	1.89869
830	1.93666
835	1.97856
840	1.9995
840.1	0.2964
845	0.51674
850	0.64704
855	0.75418
860	0.84568
865	0.94002
870	1.00097
875	1.08319
880	1.16124
885	1.23512
890	1.29903
895	1.35723
900	1.40893
905	1.45034
910	1.5107
915	1.56753
920	1.62019
925	1.65106
930	1.68374
935	1.69646
940	1.75957
945	1.86076
950	1.90517
955	0.29934
960	0.52217
965	0.63444
970	0.73079
975	0.8149
980	0.89293
985	0.96771
990	1.03783
995	1.10279
1000	1.15866
1005	1.22213
1010	1.27991
1015	1.34006
1020	1.39571
1025	1.44389
1030	1.49544
1035	1.53445
1040	1.55364
1045	1.56832
1045.1	0.31467
1050	0.57778
1055	0.73526
1060	0.86995
1065	0.9874
1070	1.0998
1075	1.18816
1080	1.28595
1085	1.38102
1090	1.47246
1095	1.55121
1100	1.64376
1105	1.72157
1110	1.82165
1115	1.87482
1120	1.95171
1125	1.99501
1125.1	0.34671
1130	0.61191
1135	0.75867
1140	0.87858
1145	0.99062
1150	1.08831
1155	1.18093
1160	1.27422
1165	1.3671
1170	1.45062
1175	1.54275
1180	1.60948
1185	1.68637
1190	1.75421
1195	1.82535
1200	1.88543
1205	1.95002
1210	2.02234
1210.1	0.37219
1215	0.64736
1220	0.79099
1225	0.90634
1230	1.00681
1235	1.09713
1240	1.18754
1245	1.26529
1250	1.34655
1255	1.41907
1260	1.49237
1265	1.55499
1270	1.62978
1275	1.68335
1280	1.75071
1285	1.79016
1290	1.81736
1295	1.8135
1300	1.93705
1305	1.99228
1310	2.01329
1315	2.07468
1315.1	0.39
--	--
--	--
--	--
--	--
--	--
--	--
--	--

## Sheet: fig 1f
Vair:Vbuffer = 1:1		Vair:Vbuffer = 1:2		Vair:Vbuffer = 2:1
Time (min)	Absorbance at 603 nm	Time (min)	Absorbance at 603 nm	Time (min)	Absorbance at 603 nm
0	1.978	0	1.978	0	1.978
0.1	0.00711	0.1	0.00426	0.1	0.08056
5	0.16457	5	0.13429	10	0.26028
10	0.27559	10	0.25721	20	0.43154
15	0.3716	15	0.373	30	0.59433
20	0.47037	20	0.48169	40	0.74866
25	0.56045	25	0.58325	50	0.88609
30	0.64483	30	0.67464	60	1.01764
35	0.72568	35	0.76413	70	1.15448
40	0.80358	40	0.84586	80	1.2998
45	0.87982	45	0.93099	90	1.44084
50	0.95417	50	1.00902	100	1.57818
55	1.02676	55	1.07639	110	1.71359
60	1.09163	60	1.14682	120	1.84707
65	1.16144	65	1.20933	130	1.97863
70	1.2309	70	1.27342	130.1	0.1676
75	1.29238	75	1.33503	140	0.406
80	1.35491	80	1.39532	150	0.59
85	1.41003	85	1.45988	160	0.75959
90	1.47232	90	1.52716	170	0.91477
95	1.51153	95	1.59376	180	1.0389
100	1.56935	100	1.6531	190	1.16082
105	1.67668	105	1.7147	200	1.27971
110	1.7951	110	1.7749	210	1.40697
115	1.84979	115	1.83369	220	1.53226
120	1.97743	120	1.89107	230	1.6487
125	1.97663	125	1.94705	240	1.75756
125.1	0.02857	125.1	0.0623	250	1.85886
130	0.18774	130	0.16973	260	1.95257
135	0.31874	135	0.27305	260.1	0.26803
140	0.43091	140	0.37224	270	0.491
145	0.53481	145	0.46732	280	0.68859
150	0.63105	150	0.55828	290	0.86079
155	0.72317	155	0.63924	300	1.00761
160	0.81269	160	0.72202	310	1.10072
165	0.89969	165	0.80746	320	1.19101
170	0.97919	170	0.89391	330	1.30108
175	1.06125	175	0.98061	340	1.4179
180	1.12759	180	1.06638	350	1.53452
185	1.18407	185	1.14824	360	1.64567
190	1.24393	190	1.22688	370	1.75668
195	1.30706	195	1.29719	380	1.86756
200	1.36772	200	1.36009	390	1.97831
205	1.41908	205	1.41019	390.1	0.39975
210	1.4722	210	1.4612	400	0.74565
215	1.53817	215	1.50807	410	0.956
220	1.57859	220	1.56312	420	1.1308
225	1.63225	225	1.62954	430	1.27004
230	1.68711	230	1.69579	440	1.34455
235	1.72816	235	1.76626	450	1.41312
240	1.78795	240	1.84095	460	1.47409
245	1.84727	245	1.91986	470	1.53765
250	1.89075	250	1.97115	480	1.6141
255	1.98155	250.1	1.11203	490	1.69684
255.1	0.0416	255	1.20501	500	1.7874
260	0.22146	260	1.29027	510	1.88579
265	0.34155	265	1.3678	520	1.97201
270	0.44437	270	1.43761	520.1	0.49734
275	0.53786	275	1.49971	530	0.72161
280	0.6266	280	1.55372	540	0.9231
285	0.70778	285	1.60131	550	1.10182
290	0.77662	290	1.63778	560	1.25777
295	0.85983	295	1.67239	570	1.36751
300	0.94013	300	1.72211	580	1.47942
305	1.00806	305	1.77419	590	1.58904
310	1.07455	310	1.82862	600	1.68907
315	1.13654	315	1.88542	610	1.7837
320	1.1954	320	1.97457	620	1.85598
325	1.201	320.1	1.63102	630	1.91394
330	1.2542	325	1.68702	640	1.95759
335	1.28964	330	1.7381	640.1	1.98692
340	1.44662	335	1.78428	650	0.86371
345	1.53075	340	1.82554	660	0.9792
350	1.58656	345	1.8619	670	1.05971
355	1.63329	350	1.89334	680	1.15972
360	1.67398	355	1.92987	690	1.27678
365	1.70953	360	1.97149	700	1.41005
370	1.7792	370	1.97115	710	1.51702
375	1.83284	380	1.97705	720	1.61256
380	1.90176			730	1.69951
385	1.98851			740	1.79084
385.1	0.56419			750	1.87871
390	0.64653			760	1.97684
395	0.72646			770	1.96984
400	0.79683			780	1.97694
405	0.86174			790	1.97987
410	0.91683			800	1.97469
415	0.97602			810	1.97078
420	1.03977
425	1.1111
430	1.172
435	1.23676
440	1.29842
445	1.35394
450	1.42399
455	1.47471
460	1.53829
465	1.5715
470	1.61733
475	1.69364
480	1.73893
485	1.78727
490	1.83661
495	1.89297
500	1.96204
505	1.97888
510	1.97205
510.1	1.10642
515	1.15664
520	1.21351
525	1.27322
530	1.3331
535	1.38904
540	1.42811
545	1.4895
550	1.53159
555	1.58669
560	1.66379
565	1.71966
570	1.76899
575	1.80008
580	1.89532
585	1.96642
590	1.97664
595	1.87351
600	1.96222
605	1.97664
610	1.97222
615	1.97351
620	1.97222

## Sheet: fig 2b
The amounts of PN (mM)	η(cPa)
0	37.535
0.5	59.682
1	139.257
1.5	135.234
2	120.329

## Sheet: fig 3b
Time (h)	the extent of self-assembly of C12-MV2+/PN (α)
0	0
0.01	1
1	0.803
2	0.668
3	0.631
4.5	0.0953
5	0.0705
5.5	0.052
6	0.0193
6.5	0
7	0
7.01	1
8	0.8864
9	0.6427
10	0.5227
11	0.4773
12	0.341
13	0.125
14	0.02
14.5	0
14.6	0

## Sheet: fig 3c
Cycle	the extent of self-assembly of C12-MV2+/PN (α)
0	1
1	0
1.01	1
2	0
2.01	1
3	0
3.01	1
4	0.0523
4.01	1
5	0.1507
5.01	1
6	0
6.01	1
7	0
7.01	1

## Sheet: fig 4b
	CD (mdeg)
Wavelength (nm)	stay	shake (0 h)	1 h	2 h	3 h	4 h	5 h
550	-0.07454	0.26533	1.11824	0.39268	0.61833	-0.00479	0.11047
549	0.25407	0.26622	1.11098	0.39539	0.61658	-0.01857	0.10864
548	0.36021	0.27347	1.12592	0.39447	0.61103	-0.02199	0.10704
547	0.21261	0.30019	1.14066	0.38714	0.59349	-0.02982	0.10567
546	0.26732	0.31346	1.14653	0.38115	0.59246	-0.02745	0.10455
545	0.32268	0.34307	1.15161	0.40034	0.59215	-0.03099	0.10368
544	0.35463	0.36879	1.15858	0.40039	0.58051	-0.0414	0.10308
543	0.32615	0.37353	1.15737	0.425	0.57067	-0.04298	0.10277
542	0.31283	0.38595	1.15416	0.42711	0.57967	-0.04599	0.10276
541	0.29019	0.40394	1.14633	0.43787	0.57485	-0.04443	0.10309
540	0.28316	0.39854	1.17613	0.42638	0.57066	-0.04594	0.10375
539	0.31598	0.4114	1.19183	0.43692	0.57205	-0.052	0.10476
538	0.3123	0.42152	1.20665	0.44232	0.56016	-0.04292	0.10611
537	0.32572	0.41432	1.21478	0.44603	0.55419	-0.04268	0.1078
536	0.3097	0.41835	1.21776	0.44647	0.56028	-0.03811	0.10979
535	0.32207	0.43614	1.21957	0.43433	0.56781	-0.04502	0.11209
534	0.28539	0.45024	1.18829	0.43784	0.56619	-0.05406	0.11468
533	0.26461	0.47107	1.17882	0.44476	0.56355	-0.06173	0.11757
532	0.26627	0.47397	1.18342	0.44803	0.55785	-0.05066	0.12072
531	0.24848	0.48043	1.20338	0.43767	0.57975	-0.03008	0.12413
530	0.27439	0.49889	1.203	0.42452	0.5793	-0.04588	0.12778
529	0.32269	0.51702	1.204	0.42758	0.57111	-0.04807	0.13166
528	0.3431	0.52339	1.22558	0.42667	0.57458	-0.05655	0.13576
527	0.34553	0.51618	1.22736	0.42171	0.5743	-0.05103	0.14006
526	0.36836	0.5414	1.23562	0.42586	0.56696	-0.03984	0.14455
525	0.33432	0.56255	1.2416	0.42347	0.55061	-0.0359	0.14922
524	0.33564	0.57244	1.26963	0.42634	0.55193	-0.04452	0.15404
523	0.36505	0.58572	1.26854	0.41046	0.56063	-0.04467	0.15902
522	0.35281	0.5996	1.2758	0.42275	0.57245	-0.03084	0.16414
521	0.38443	0.62596	1.31562	0.42858	0.57621	-0.02375	0.16937
520	0.41239	0.67421	1.34311	0.44086	0.58199	-0.01927	0.17472
519	0.42623	0.69674	1.36881	0.44893	0.59027	-0.00518	0.18016
518	0.46275	0.74442	1.39465	0.48576	0.594	-0.00351	0.1857
517	0.44262	0.78606	1.42466	0.50073	0.61201	-0.00155	0.19131
516	0.42796	0.81923	1.44218	0.50788	0.61985	0.01682	0.19698
515	0.45425	0.86771	1.49599	0.53934	0.63733	0.01981	0.2027
514	0.44414	0.9241	1.52953	0.5534	0.64627	0.03161	0.20845
513	0.46725	0.98961	1.57717	0.56535	0.65488	0.04241	0.21422
512	0.44756	1.05029	1.63524	0.57991	0.67561	0.04704	0.21999
511	0.44064	1.11158	1.69251	0.60627	0.6983	0.05594	0.22575
510	0.44997	1.1924	1.75962	0.64146	0.71146	0.08024	0.23147
509	0.43435	1.27954	1.82523	0.67725	0.72182	0.08346	0.23712
508	0.43472	1.39541	1.91312	0.71421	0.75184	0.09141	0.24268
507	0.44343	1.48848	1.99447	0.7564	0.76794	0.08918	0.24812
506	0.41439	1.59817	2.07705	0.80613	0.79915	0.08675	0.25344
505	0.39853	1.7149	2.16176	0.84428	0.8138	0.08754	0.25863
504	0.4021	1.8198	2.28826	0.88391	0.8526	0.10491	0.26366
503	0.35947	1.94639	2.39326	0.92201	0.88747	0.11049	0.26853
502	0.37372	2.06576	2.48372	0.97513	0.93114	0.11622	0.27322
501	0.35623	2.19431	2.60309	1.03974	0.96849	0.12247	0.27774
500	0.35169	2.33951	2.71598	1.09771	1.00448	0.11463	0.28205
499	0.37081	2.49294	2.80987	1.18137	1.01928	0.14094	0.28617
498	0.34954	2.69726	2.90861	1.25797	1.06885	0.16545	0.29008
497	0.31818	2.87197	3.0418	1.33589	1.10209	0.19484	0.29377
496	0.33494	3.03672	3.18565	1.42479	1.1493	0.20442	0.29726
495	0.32831	3.21291	3.34013	1.51388	1.20075	0.20668	0.30054
494	0.36857	3.42135	3.49522	1.61852	1.24325	0.21279	0.30361
493	0.43035	3.61642	3.69558	1.71769	1.27519	0.21291	0.30648
492	0.44291	3.85313	3.90805	1.81412	1.33179	0.25088	0.30915
491	0.44776	4.06639	4.07225	1.92375	1.38365	0.26362	0.31162
490	0.43308	4.31905	4.24581	2.03299	1.44278	0.27948	0.3139
489	0.44462	4.61571	4.4367	2.15145	1.50414	0.28449	0.31599
488	0.46178	4.91755	4.6487	2.26725	1.57372	0.30068	0.31789
487	0.44849	5.23466	4.86232	2.39546	1.6456	0.30351	0.31961
486	0.47333	5.5517	5.128	2.53062	1.70373	0.30543	0.32116
485	0.47124	5.88042	5.41868	2.67472	1.77934	0.3035	0.32252
484	0.46349	6.17754	5.64133	2.80542	1.83826	0.3399	0.32372
483	0.48702	6.49773	5.97691	2.9453	1.92933	0.36364	0.32475
482	0.50879	6.93317	6.2119	3.09694	2.01945	0.38064	0.32563
481	0.54774	7.29059	6.47085	3.23438	2.09611	0.41239	0.32635
480	0.54642	7.65888	6.78647	3.39678	2.18997	0.44736	0.32693
479	0.53804	8.01104	7.03393	3.54067	2.25955	0.46593	0.32738
478	0.52387	8.29408	7.30179	3.70382	2.33792	0.49116	0.32772
477	0.5467	8.62222	7.71438	3.85154	2.41605	0.55194	0.32794
476	0.54218	8.92724	7.93704	4.01948	2.4807	0.57738	0.32807
475	0.56816	9.2016	8.18108	4.18624	2.55063	0.62135	0.32812
474	0.59926	9.4708	8.40051	4.34064	2.63112	0.64022	0.3281
473	0.59668	9.782	8.7139	4.4897	2.6906	0.69021	0.328
472	0.58447	10.0856	9.06343	4.64966	2.76486	0.75363	0.32785
471	0.59126	10.3384	9.31179	4.78292	2.82571	0.79703	0.32764
470	0.59558	10.6434	9.5244	4.92057	2.90799	0.8364	0.32736
469	0.59586	10.9488	9.71339	5.05354	2.96963	0.87797	0.32702
468	0.57854	11.2532	9.90604	5.17661	3.04763	0.90655	0.32662
467	0.60418	11.5235	10.032	5.31007	3.11082	0.95633	0.32618
466	0.59745	11.805	10.1809	5.43043	3.17961	0.99526	0.3257
465	0.5825	12.0566	10.3288	5.5614	3.2323	1.01291	0.32521
464	0.58543	12.3041	10.4264	5.68472	3.28633	1.03083	0.32474
463	0.55327	12.5541	10.5128	5.77154	3.3349	1.08192	0.32428
462	0.56649	12.8391	10.5798	5.86304	3.37024	1.1358	0.32382
461	0.54611	13.0467	10.693	5.92773	3.41017	1.17132	0.32344
460	0.54288	13.2854	10.8239	5.97184	3.44696	1.20748	0.32321
459	0.55778	13.4907	10.9666	6.02481	3.47089	1.23344	0.32295
458	0.52164	13.7414	11.007	6.06599	3.49489	1.26047	0.32263
457	0.48161	13.9399	11.1154	6.1054	3.51554	1.28373	0.32224
456	0.44948	14.1483	11.1149	6.14066	3.52707	1.31749	0.3218
455	0.48896	14.3643	11.1105	6.16293	3.52594	1.32744	0.32131
454	0.47724	14.5447	11.1597	6.16731	3.53708	1.34224	0.32076
453	0.46359	14.7354	11.2265	6.18521	3.54088	1.35496	0.32016
452	0.45821	14.8949	11.2568	6.16351	3.54021	1.35381	0.31951
451	0.43301	15.0762	11.31	6.13352	3.53284	1.35817	0.3188
450	0.43478	15.2299	11.3883	6.10871	3.51347	1.36386	0.31805
449	0.47974	15.3671	11.4457	6.06241	3.47456	1.36003	0.31726
448	0.47353	15.4799	11.4183	6.02119	3.45259	1.34499	0.31643
447	0.45829	15.5306	11.4865	5.96885	3.40071	1.34241	0.31559
446	0.41932	15.6244	11.4508	5.90765	3.36032	1.33043	0.31474
445	0.44038	15.721	11.5086	5.83523	3.30183	1.31947	0.31388
444	0.39989	15.7986	11.5698	5.75238	3.26361	1.30266	0.31304
443	0.40233	15.8215	11.5232	5.6546	3.20215	1.2912	0.31222
442	0.40422	15.871	11.5501	5.55303	3.15734	1.29189	0.31142
441	0.37491	15.8605	11.564	5.46613	3.08767	1.26876	0.31066
440	0.37023	15.8574	11.3986	5.35803	3.01487	1.24667	0.30991
439	0.33555	15.8352	11.3466	5.24221	2.94171	1.24652	0.30918
438	0.34726	15.7467	11.313	5.10998	2.88938	1.22117	0.30843
437	0.33663	15.6116	11.3009	4.99369	2.81525	1.1873	0.30766
436	0.34823	15.4657	11.1502	4.87374	2.73797	1.15233	0.30682
435	0.3448	15.3007	10.9222	4.73696	2.6617	1.11884	0.30592
434	0.35778	15.0938	10.704	4.6096	2.57878	1.0903	0.3049
433	0.34454	14.9043	10.5187	4.46308	2.49817	1.06575	0.30373
432	0.33037	14.7012	10.301	4.35008	2.41561	1.04269	0.3023
431	0.34489	14.3437	10.0502	4.20502	2.35193	0.98081	0.30048
430	0.34339	13.9961	9.83244	4.06944	2.27225	0.94672	0.29804
429	0.31679	13.6199	9.56702	3.9318	2.2108	0.89881	0.29483
428	0.33454	13.2052	9.31335	3.78207	2.12131	0.85859	0.29059
427	0.32859	12.8345	9.04498	3.65366	2.03711	0.82315	0.28507
426	0.32649	12.4143	8.75504	3.51786	1.96172	0.79627	0.27576
425	0.32234	11.9957	8.5085	3.37814	1.86592	0.78844	0.26502
424	0.31968	11.5863	8.23277	3.25542	1.79306	0.77969	0.26482
423	0.30453	11.201	7.92841	3.13763	1.71377	0.74625	0.26334
422	0.28564	10.7825	7.58189	3.01947	1.63367	0.72033	0.26196
421	0.29944	10.3591	7.30455	2.90953	1.56194	0.70426	0.26119
420	0.29155	9.9798	6.96261	2.7808	1.49676	0.67566	0.26105
419	0.27731	9.5594	6.68389	2.6851	1.42726	0.64145	0.26131
418	0.27763	9.1225	6.41287	2.56727	1.37533	0.63995	0.26173
417	0.26602	8.70657	6.15339	2.44273	1.31741	0.6301	0.26222
416	0.2834	8.30683	5.88982	2.35694	1.26731	0.58187	0.26271
415	0.29464	7.91251	5.69624	2.25322	1.20831	0.56377	0.26318
414	0.31943	7.54633	5.48491	2.1643	1.17341	0.53078	0.26362
413	0.30121	7.19678	5.29085	2.09692	1.12587	0.53038	0.26403
412	0.2756	6.86604	5.08754	2.01092	1.08412	0.50601	0.26441
411	0.24184	6.50749	4.94409	1.94065	1.03866	0.47218	0.26475
410	0.25132	6.22481	4.79398	1.86863	0.99225	0.44606	0.26505
409	0.2427	5.94428	4.66272	1.80704	0.94836	0.41677	0.26528
408	0.2169	5.69269	4.5177	1.73961	0.91518	0.40478	0.26543
407	0.21391	5.39565	4.36985	1.67849	0.88512	0.39311	0.2655
406	0.23084	5.14983	4.25117	1.61139	0.85649	0.37049	0.26548
405	0.24613	4.91332	4.14383	1.55661	0.82293	0.35457	0.26538
404	0.28201	4.66472	4.01381	1.50571	0.79748	0.35561	0.26518
403	0.29963	4.46195	3.86868	1.45271	0.76736	0.36293	0.26486
402	0.30753	4.2417	3.76566	1.40636	0.74581	0.35613	0.26442
401	0.31624	4.05163	3.63379	1.35617	0.7234	0.32511	0.26386
400	0.32993	3.82831	3.48832	1.30074	0.70637	0.31493	0.26315
399	0.32688	3.64012	3.36059	1.25209	0.68386	0.29356	0.2623
398	0.30976	3.45929	3.2431	1.20589	0.66214	0.29479	0.2613
397	0.30832	3.28263	3.14102	1.15974	0.63881	0.29055	0.26012
396	0.32301	3.12389	3.00294	1.11695	0.61572	0.28171	0.25872
395	0.32061	2.95698	2.88006	1.0653	0.5956	0.26325	0.25711
394	0.30016	2.7743	2.7655	1.01999	0.58028	0.26547	0.25529
393	0.27981	2.60198	2.63062	0.97742	0.56431	0.25738	0.25326
392	0.23899	2.4279	2.5112	0.93375	0.54457	0.24384	0.25105
391	0.21936	2.24713	2.36989	0.8926	0.51758	0.25028	0.24866
390	0.18762	2.07474	2.23944	0.85895	0.50445	0.24594	0.24613
389	0.15856	1.9064	2.12891	0.81745	0.49362	0.24222	0.24348
388	0.13464	1.72306	2.01919	0.77572	0.48185	0.2268	0.24066
387	0.11587	1.55908	1.90981	0.74188	0.46042	0.21852	0.23765
386	0.11097	1.40644	1.7887	0.70896	0.44018	0.22607	0.23445
385	0.09648	1.2321	1.6547	0.66785	0.42842	0.23891	0.23112
384	0.11052	1.07011	1.55479	0.63209	0.41084	0.23693	0.22765
383	0.1409	0.92135	1.45387	0.59935	0.38568	0.2488	0.22408
382	0.16282	0.76883	1.3485	0.56573	0.37126	0.24095	0.22043
381	0.16624	0.60158	1.25216	0.54082	0.34468	0.22233	0.21671
380	0.18804	0.43851	1.16288	0.50638	0.32704	0.22739	0.21293
379	0.20448	0.29022	1.07979	0.478	0.31627	0.23868	0.20909
378	0.18515	0.12438	0.99476	0.45491	0.29376	0.237	0.20521
377	0.19348	-0.01884	0.91611	0.42348	0.2798	0.23179	0.20131
376	0.2124	-0.15415	0.83596	0.38748	0.25507	0.23437	0.19739
375	0.23771	-0.2865	0.76864	0.35815	0.23697	0.22474	0.19347
374	0.25006	-0.41066	0.69476	0.32247	0.21888	0.21183	0.18957
373	0.24873	-0.52869	0.61761	0.31712	0.20774	0.20791	0.1857
372	0.22907	-0.64958	0.54412	0.28426	0.1911	0.19838	0.18188
371	0.24195	-0.77863	0.49045	0.26303	0.17658	0.19304	0.17812
370	0.21073	-0.89744	0.40136	0.24072	0.16695	0.18517	0.17445
369	0.20794	-1.00835	0.31326	0.21741	0.15121	0.17527	0.17088
368	0.17128	-1.11179	0.22571	0.19277	0.13678	0.17605	0.16742
367	0.17097	-1.20427	0.13193	0.16192	0.11984	0.18514	0.16408
366	0.1674	-1.30225	0.06261	0.13147	0.1091	0.18258	0.16086
365	0.15191	-1.40621	-0.0146	0.10264	0.09528	0.17796	0.15777
364	0.16891	-1.49162	-0.0877	0.06989	0.08541	0.16725	0.1548
363	0.18692	-1.56942	-0.16069	0.04826	0.06829	0.16719	0.15197
362	0.21872	-1.63576	-0.21179	0.0148	0.05013	0.16032	0.14926
361	0.21978	-1.71783	-0.26854	-0.01404	0.03475	0.15656	0.1467
360	0.21742	-1.7917	-0.33748	-0.03771	0.03372	0.14799	0.1443
359	0.23126	-1.87687	-0.40008	-0.05831	0.02447	0.14833	0.14204
358	0.26977	-1.96215	-0.44305	-0.08971	0.00754	0.15081	0.13995
357	0.26992	-2.02506	-0.49494	-0.1349	-0.00811	0.12829	0.13801
356	0.26593	-2.08345	-0.52253	-0.15752	-0.02214	0.10748	0.13624
355	0.2833	-2.13109	-0.5503	-0.18269	-0.01447	0.10351	0.13465
354	0.29857	-2.17836	-0.57411	-0.19653	-0.01258	0.10377	0.13322
353	0.31155	-2.21841	-0.60701	-0.22103	-0.02208	0.1007	0.13197
352	0.32809	-2.26324	-0.6377	-0.24332	-0.01196	0.08438	0.1309
351	0.33625	-2.28046	-0.64727	-0.26673	-0.01583	0.07913	0.13
350	0.3244	-2.29957	-0.68099	-0.28958	-0.00277	0.06681	0.12927
349	0.30746	-2.31279	-0.71086	-0.31458	-0.00214	0.07146	0.12873
348	0.30587	-2.30847	-0.6995	-0.31364	0.000633233	0.0764	0.12835
347	0.31081	-2.3023	-0.71252	-0.32305	-0.00229	0.07155	0.12813
346	0.30506	-2.29979	-0.71638	-0.31887	-0.00085455	0.07605	0.12809
345	0.31881	-2.27896	-0.69686	-0.32355	-0.00574	0.07013	0.12819
344	0.30708	-2.26001	-0.68333	-0.32105	-0.00187	0.06202	0.12844
343	0.27667	-2.21688	-0.65955	-0.31897	-0.000190447	0.06285	0.12882
342	0.29073	-2.17531	-0.6428	-0.32047	0.00839	0.07406	0.12933
341	0.29268	-2.12987	-0.60094	-0.30296	0.01277	0.0792	0.12993
340	0.28124	-2.0876	-0.56278	-0.28293	0.01713	0.09138	0.13063
339	0.25992	-2.02132	-0.52653	-0.26449	0.03618	0.07924	0.1314
338	0.25187	-1.92727	-0.49835	-0.24507	0.0489	0.1001	0.13223
337	0.26124	-1.83536	-0.41969	-0.22935	0.05821	0.11421	0.1331
336	0.25451	-1.74558	-0.36047	-0.20423	0.07475	0.10531	0.13398
335	0.23637	-1.63949	-0.29749	-0.16204	0.08396	0.12821	0.13486
334	0.25582	-1.53276	-0.22404	-0.12953	0.09502	0.1499	0.13574
333	0.25806	-1.39256	-0.11865	-0.09313	0.1109	0.15055	0.13662
332	0.26961	-1.25155	0.00137	-0.05776	0.12064	0.15146	0.13749
331	0.29428	-1.10134	0.0641	-0.01747	0.13847	0.17281	0.13833
330	0.28575	-0.94899	0.21712	0.01434	0.1487	0.17443	0.13914
329	0.31063	-0.76495	0.33335	0.06604	0.16816	0.19497	0.13993
328	0.32423	-0.59105	0.44961	0.12398	0.18969	0.20146	0.14067
327	0.3083	-0.38162	0.59532	0.18664	0.20461	0.22212	0.14135
326	0.32066	-0.16932	0.74499	0.23781	0.24126	0.23028	0.14199
325	0.30231	0.04469	0.88365	0.29719	0.25897	0.24361	0.14257
324	0.29425	0.2648	1.06272	0.35254	0.28021	0.22529	0.14309
323	0.28122	0.49603	1.20944	0.42201	0.29394	0.23432	0.14356
322	0.27278	0.75841	1.38949	0.48674	0.33604	0.22858	0.14398
321	0.27521	0.99564	1.58925	0.54987	0.38479	0.24198	0.14434
320	0.28925	1.25952	1.77398	0.62422	0.41323	0.23137	0.14465
319	0.31394	1.5648	1.97793	0.70885	0.44656	0.23772	0.1449
318	0.32932	1.86389	2.17339	0.78692	0.48356	0.22145	0.14508
317	0.33346	2.16044	2.40277	0.88476	0.51734	0.2305	0.1452
316	0.3027	2.4214	2.65532	0.96804	0.54595	0.26825	0.14525
315	0.32047	2.6963	2.90907	1.0529	0.58457	0.24676	0.14523
314	0.31654	2.99868	3.14495	1.12074	0.60392	0.23576	0.14515
313	0.29858	3.29044	3.41855	1.20092	0.64224	0.23707	0.145
312	0.29566	3.64704	3.63204	1.2879	0.68757	0.24285	0.14478
311	0.29926	3.96555	3.84801	1.38029	0.73239	0.25174	0.1445
310	0.28307	4.25757	4.10641	1.48578	0.78324	0.28373	0.14418
309	0.3011	4.56023	4.37474	1.58566	0.82501	0.29756	0.14383
308	0.25921	4.87915	4.55371	1.68269	0.85945	0.29387	0.14344
307	0.26771	5.17696	4.87488	1.77252	0.90586	0.29319	0.14304
306	0.24643	5.45232	5.07697	1.8726	0.96127	0.2714	0.14265
305	0.19997	5.74072	5.31328	1.96133	1.00017	0.29448	0.14227
304	0.26827	6.03366	5.54169	2.06992	1.03501	0.29349	0.14193
303	0.25625	6.3694	5.76423	2.14894	1.08093	0.29428	0.14163
302	0.28273	6.69383	6.04358	2.22875	1.12796	0.29838	0.14137
301	0.36445	6.98683	6.2484	2.30474	1.16784	0.31318	0.14116
300	0.36359	7.28613	6.38439	2.38881	1.20289	0.30323	0.141
299	0.37687	7.56177	6.60231	2.44419	1.24622	0.30298	0.14089
298	0.43464	7.82328	6.8035	2.50908	1.28777	0.30754	0.14083
297	0.40072	8.00226	6.88504	2.5697	1.30665	0.29966	0.14085
296	0.39124	8.17526	7.08184	2.61853	1.32917	0.31386	0.14094
295	0.44252	8.36179	7.13279	2.68786	1.3458	0.32719	0.14115
294	0.4179	8.51285	7.37632	2.74615	1.36474	0.31482	0.14155
293	0.34143	8.62745	7.4784	2.77401	1.36886	0.30813	0.14216
292	0.09712	8.68588	7.49158	2.80038	1.38598	0.31212	0.14302
291	0.13046	8.74089	7.52003	2.82617	1.39676	0.26893	0.14416
290	0.12044	8.73824	7.56421	2.85866	1.40066	0.28846	0.14556
289	0.16071	8.75178	7.57962	2.86162	1.40959	0.29282	0.14723
288	0.14463	8.69409	7.64058	2.83643	1.41035	0.29433	0.14907
287	0.28344	8.56659	7.60083	2.81734	1.3996	0.24934	0.15109
286	0.10546	8.53781	7.55567	2.79457	1.40734	0.34502	0.15335
285	0.2797	8.60227	7.45874	2.7743	1.40277	0.3071	0.15518
284	0.24874	8.46991	7.28432	2.73456	1.40922	0.28021	0.15663
283	0.09415	8.48798	7.16482	2.7139	1.40837	0.29066	0.15819
282	0.28397	8.45445	7.06173	2.63788	1.39683	0.32503	0.15988
281	0.22026	8.29231	6.89292	2.57933	1.39764	0.38705	0.16169
280	0.25926	8.16084	6.77972	2.54237	1.3992	0.45507	0.16365
279	0.57414	8.18116	6.60479	2.52345	1.42414	0.48544	0.16582
278	0.56185	8.05558	6.30228	2.52794	1.41094	0.49142	0.16826
277	0.66436	8.21228	6.23471	2.52953	1.41272	0.52449	0.17107
276	0.93153	8.19727	6.22556	2.53626	1.41834	0.53456	0.17434
275	0.53713	8.1762	6.26344	2.55123	1.42155	0.55916	0.17821
274	0.80251	8.09048	6.36662	2.57489	1.41684	0.56711	0.18285
273	0.65767	7.98236	6.29179	2.62226	1.42522	0.57571	0.18844
272	0.52214	7.91421	6.31903	2.63706	1.45012	0.57075	0.19514
271	0.34543	7.75422	6.56574	2.64128	1.44791	0.59045	0.20311
270	0.0941	7.6656	6.51555	2.69749	1.46097	0.60206	0.21271
269	0.2934	7.65335	6.53875	2.75793	1.49764	0.6523	0.22419
268	-0.45667	7.60021	6.51209	2.83082	1.53403	0.70616	0.23782
267	-0.6556	7.59087	6.56449	2.9255	1.58267	0.69853	0.2539
266	-0.59269	7.61657	6.56237	3.02834	1.61926	0.77725	0.27276
265	-1.48723	7.79674	6.6759	3.1263	1.68866	0.84009	0.29492
264	-1.50442	8.13706	6.91538	3.29311	1.7611	0.80333	0.32083
263	-1.10028	8.39562	7.15688	3.4661	1.84691	0.86014	0.35124
262	-0.82095	8.6667	7.17868	3.71206	1.95045	0.92284	0.38722
261	-1.10819	8.84158	7.52421	4.01151	2.07994	1.02035	0.42984
260	-1.02972	9.1283	7.74154	4.26862	2.15666	1.08574	0.48063
259	-0.58437	9.2089	7.61861	4.58245	2.27047	1.21759	0.54101
258	-0.39432	9.1704	7.33855	4.81789	2.33551	1.32361	0.61293
257	-0.36357	8.94776	7.00357	5.10056	2.43012	1.32186	0.69856
256	0.41843	8.64751	6.29637	5.32106	2.50445	1.30097	0.80103
255	1.25833	9.1071	5.10711	5.37572	2.55244	1.34897	0.92616
254	1.57988	8.74052	5.40705	5.25347	2.65728	1.31577	1.08713
253	0.2246	6.65446	5.13843	5.47343	2.85361	1.94793	1.30584
252	-6.04693	5.29488	4.78285	5.7186	2.77416	0.25944	1.62599
251	-8.38233	5.78652	6.41847	5.9473	3.5223	-1.16636	1.86497
250	1.75951	5.89282	7.92489	5.67716	3.43065	-1.85662	1.44655

## Sheet: fig 4e
	CD (mdeg)
Wavelength (nm)	stay	shake (0 h)	1 h	2 h	3 h	4 h	5 h
550	0.27284	0.42019	0.21789	-0.11518	0.10242	-0.07454	0.51047
549	0.27692	0.41743	0.20313	-0.46537	0.09345	0.25407	0.50864
548	0.25581	0.42769	0.2002	-0.52735	0.09626	0.36021	0.50704
547	0.24882	0.40817	0.19514	-0.35091	0.08341	0.21261	0.50567
546	0.24959	0.39922	0.19211	-0.29364	0.102	0.26732	0.50455
545	0.25095	0.39079	0.19904	-0.11518	0.0997	0.32268	0.50368
544	0.27726	0.38391	0.19894	-0.46537	0.10614	0.35463	0.50308
543	0.27857	0.4024	0.21951	-0.52735	0.11003	0.32615	0.50277
542	0.27647	0.42801	0.22243	-0.35091	0.10919	0.31283	0.50276
541	0.28341	0.42856	0.24477	-0.29364	0.11171	0.29019	0.50309
540	0.29109	0.40985	0.23681	-0.22821	0.11045	0.28316	0.50375
539	0.29013	0.39893	0.24679	-0.16283	0.10658	0.31598	0.50476
538	0.25462	0.36342	0.2445	-0.13734	0.09908	0.3123	0.50611
537	0.21229	0.30611	0.24201	-0.22996	0.09797	0.32572	0.5078
536	0.19726	0.27314	0.23332	-0.23695	0.09566	0.3097	0.50979
535	0.20142	0.25034	0.22644	-0.24157	0.10577	0.32207	0.51209
534	0.1802	0.2338	0.22166	-0.26101	0.10172	0.28539	0.51468
533	0.14596	0.2336	0.23006	-0.26819	0.08535	0.26461	0.51757
532	0.12384	0.24386	0.24017	-0.26029	0.10487	0.26627	0.52072
531	0.09833	0.21657	0.24513	-0.28046	0.11496	0.24848	0.52413
530	0.07352	0.18196	0.27021	-0.29393	0.1143	0.27439	0.52778
529	0.03047	0.19147	0.26613	-0.30081	0.11805	0.32269	0.53166
528	0.00791	0.18391	0.25083	-0.30667	0.1167	0.3431	0.53576
527	-0.03233	0.18453	0.24704	-0.31601	0.12264	0.34553	0.54006
526	-0.08468	0.16757	0.24413	-0.33065	0.13041	0.36836	0.54455
525	-0.08153	0.17245	0.2292	-0.34329	0.13151	0.33432	0.54922
524	-0.08467	0.173	0.23702	-0.37607	0.1449	0.33564	0.55404
523	-0.10299	0.16538	0.22607	-0.38864	0.14568	0.36505	0.55902
522	-0.14246	0.1479	0.22768	-0.41144	0.15023	0.35281	0.56414
521	-0.14451	0.15364	0.22178	-0.39981	0.15649	0.38443	0.56937
520	-0.17738	0.1369	0.20412	-0.41824	0.14579	0.41239	0.57472
519	-0.18852	0.09657	0.18336	-0.42981	0.13154	0.42623	0.58016
518	-0.21517	0.08744	0.18225	-0.44628	0.12704	0.46275	0.5857
517	-0.23151	0.0419	0.17737	-0.44402	0.12292	0.44262	0.59131
516	-0.29508	0.04236	0.18445	-0.44192	0.11402	0.42796	0.59698
515	-0.32455	0.01356	0.17727	-0.44239	0.11618	0.45425	0.6027
514	-0.36651	-0.0097	0.16837	-0.4458	0.12394	0.44414	0.60845
513	-0.43224	-0.05657	0.1776	-0.4658	0.11475	0.46725	0.61422
512	-0.50827	-0.07467	0.16915	-0.47066	0.112	0.44756	0.61999
511	-0.57212	-0.11421	0.1586	-0.48616	0.11313	0.44064	0.62575
510	-0.66492	-0.12183	0.12345	-0.49644	0.10693	0.44997	0.63147
509	-0.77744	-0.17327	0.11031	-0.47829	0.10734	0.43435	0.63712
508	-0.85953	-0.21744	0.09413	-0.49419	0.09234	0.43472	0.64268
507	-0.94876	-0.25787	0.06318	-0.50576	0.08281	0.44343	0.64812
506	-1.07509	-0.2878	0.03058	-0.515	0.07348	0.41439	0.65344
505	-1.20789	-0.32775	-0.01011	-0.51089	0.04718	0.39853	0.65863
504	-1.33735	-0.39839	-0.04486	-0.51049	0.04475	0.4021	0.66366
503	-1.50002	-0.43248	-0.08839	-0.52411	0.02926	0.35947	0.66853
502	-1.66324	-0.47534	-0.14222	-0.5364	0.01327	0.37372	0.67322
501	-1.82461	-0.54264	-0.20308	-0.52253	-0.00402	0.35623	0.67774
500	-1.99144	-0.60309	-0.25228	-0.53803	-0.02647	0.35169	0.68205
499	-2.17437	-0.65166	-0.3009	-0.57766	-0.04072	0.37081	0.68617
498	-2.39432	-0.7024	-0.34236	-0.58332	-0.0539	0.34954	0.69008
497	-2.59791	-0.78328	-0.41474	-0.605	-0.07913	0.31818	0.69377
496	-2.83593	-0.84831	-0.49507	-0.634	-0.12058	0.33494	0.69726
495	-3.09033	-0.92133	-0.56385	-0.65463	-0.1538	0.32831	0.70054
494	-3.36969	-1.02701	-0.63487	-0.66824	-0.18023	0.36857	0.70361
493	-3.64624	-1.11504	-0.72627	-0.70608	-0.19581	0.43035	0.70648
492	-3.97143	-1.22034	-0.82839	-0.75093	-0.22632	0.44291	0.70915
491	-4.29522	-1.30745	-0.92689	-0.80429	-0.26468	0.44776	0.71162
490	-4.62924	-1.40451	-1.03023	-0.8596	-0.29291	0.43308	0.7139
489	-4.96357	-1.55091	-1.13794	-0.91743	-0.324	0.44462	0.71599
488	-5.33505	-1.65145	-1.23524	-0.99354	-0.37081	0.46178	0.71789
487	-5.686	-1.84516	-1.34143	-1.04884	-0.39489	0.44849	0.71961
486	-6.11166	-1.99524	-1.44354	-1.09133	-0.44062	0.47333	0.72116
485	-6.56373	-2.15255	-1.54735	-1.16611	-0.47043	0.47124	0.72252
484	-6.98458	-2.27097	-1.63482	-1.21802	-0.51537	0.46349	0.72372
483	-7.38662	-2.41785	-1.73547	-1.296	-0.57158	0.48702	0.72475
482	-7.80358	-2.57522	-1.83629	-1.41592	-0.59698	0.50879	0.72563
481	-8.27131	-2.73697	-1.92833	-1.48502	-0.65893	0.54774	0.72635
480	-8.7813	-2.94632	-2.02706	-1.55338	-0.73388	0.54642	0.72693
479	-9.24965	-3.17487	-2.12202	-1.62309	-0.77519	0.53804	0.72738
478	-9.70383	-3.29946	-2.22612	-1.71148	-0.85235	0.52387	0.72772
477	-10.1469	-3.52956	-2.30228	-1.7876	-0.90632	0.5467	0.72794
476	-10.5703	-3.74387	-2.39342	-1.8623	-0.96022	0.54218	0.72807
475	-11.0341	-4.00983	-2.48845	-1.97107	-1.00851	0.56816	0.72812
474	-11.4394	-4.21182	-2.59401	-2.0275	-1.06328	0.59926	0.7281
473	-11.8745	-4.40819	-2.7077	-2.12376	-1.10145	0.59668	0.728
472	-12.2932	-4.63114	-2.79599	-2.237	-1.13973	0.58447	0.72785
471	-12.7106	-4.84276	-2.88771	-2.27775	-1.19563	0.59126	0.72764
470	-13.1242	-5.05038	-2.97349	-2.34647	-1.24761	0.59558	0.72736
469	-13.4899	-5.24068	-3.0172	-2.3831	-1.30059	0.59586	0.72702
468	-13.8643	-5.48315	-3.07803	-2.4097	-1.35128	0.57854	0.72662
467	-14.1852	-5.74162	-3.1359	-2.46766	-1.39573	0.60418	0.72618
466	-14.4863	-5.99163	-3.20629	-2.5501	-1.43316	0.59745	0.7257
465	-14.806	-6.2149	-3.271	-2.61042	-1.46293	0.5825	0.72521
464	-15.0426	-6.49324	-3.33721	-2.70385	-1.49658	0.58543	0.72474
463	-15.332	-6.78542	-3.41646	-2.71173	-1.54472	0.55327	0.72428
462	-15.5959	-7.05063	-3.50286	-2.77236	-1.5853	0.56649	0.72382
461	-15.8216	-7.30065	-3.58226	-2.8552	-1.61732	0.54611	0.72344
460	-16.0539	-7.56459	-3.6509	-2.8626	-1.65925	0.54288	0.72321
459	-16.2935	-7.86139	-3.70911	-2.91486	-1.69114	0.55778	0.72295
458	-16.5166	-8.0593	-3.78405	-2.95177	-1.7172	0.52164	0.72263
457	-16.7071	-8.30082	-3.87573	-2.98745	-1.73795	0.48161	0.72224
456	-16.8617	-8.49466	-3.93897	-3.02177	-1.76439	0.44948	0.7218
455	-16.9831	-8.6598	-4.02063	-3.06158	-1.76206	0.48896	0.72131
454	-17.139	-8.8649	-4.10367	-3.11028	-1.77413	0.47724	0.72076
453	-17.3128	-9.15151	-4.18885	-3.0793	-1.78563	0.46359	0.72016
452	-17.4297	-9.38743	-4.27396	-3.13416	-1.7917	0.45821	0.71951
451	-17.4739	-9.56429	-4.34883	-3.1519	-1.79891	0.43301	0.7188
450	-17.5029	-9.75599	-4.40997	-3.15939	-1.79283	0.43478	0.71805
449	-17.5635	-9.92387	-4.47965	-3.16052	-1.77659	0.47974	0.71726
448	-17.5796	-10.0305	-4.56461	-3.16002	-1.77466	0.47353	0.71643
447	-17.6336	-10.2076	-4.65733	-3.21727	-1.758	0.45829	0.71559
446	-17.598	-10.3126	-4.71979	-3.18	-1.7343	0.41932	0.71474
445	-17.6082	-10.3776	-4.76944	-3.16835	-1.70848	0.44038	0.71388
444	-17.5393	-10.3793	-4.84174	-3.14287	-1.6741	0.39989	0.71304
443	-17.4696	-10.4149	-4.91037	-3.09554	-1.64673	0.40233	0.71222
442	-17.3665	-10.3777	-4.95883	-3.08683	-1.60999	0.40422	0.71142
441	-17.2357	-10.3038	-4.99161	-3.05987	-1.58549	0.37491	0.71066
440	-17.0857	-10.2286	-5.01039	-2.99599	-1.5451	0.37023	0.70991
439	-16.8804	-10.1429	-5.02461	-2.95819	-1.5116	0.33555	0.70918
438	-16.6819	-10.0689	-5.01692	-2.92069	-1.46575	0.34726	0.70843
437	-16.471	-9.94187	-5.01318	-2.86058	-1.4357	0.33663	0.70766
436	-16.2081	-9.80295	-4.99609	-2.75974	-1.39952	0.34823	0.70682
435	-15.9611	-9.65553	-4.9653	-2.70251	-1.33308	0.3448	0.70592
434	-15.6477	-9.534	-4.92204	-2.6211	-1.27984	0.35778	0.7049
433	-15.2827	-9.32071	-4.8709	-2.51203	-1.23177	0.34454	0.70373
432	-14.9377	-9.05539	-4.81665	-2.43816	-1.19068	0.33037	0.7023
431	-14.5674	-8.78531	-4.75262	-2.33944	-1.14469	0.34489	0.70048
430	-14.1418	-8.49469	-4.68821	-2.25494	-1.08959	0.34339	0.69804
429	-13.7166	-8.18289	-4.61629	-2.19868	-1.03992	0.31679	0.69483
428	-13.2723	-7.8239	-4.54232	-2.11744	-0.99456	0.33454	0.69059
427	-12.7928	-7.52822	-4.44465	-2.03373	-0.94495	0.32859	0.68507
426	-12.3408	-7.22687	-4.36016	-1.94982	-0.91485	0.32649	0.67576
425	-11.8863	-6.91375	-4.26463	-1.81055	-0.86239	0.32234	0.66502
424	-11.4279	-6.6485	-4.17027	-1.77897	-0.83249	0.31968	0.66482
423	-10.9904	-6.3667	-4.04636	-1.71423	-0.79757	0.30453	0.66334
422	-10.5496	-6.03921	-3.92786	-1.62003	-0.75361	0.28564	0.66196
421	-10.1146	-5.74324	-3.799	-1.55521	-0.75251	0.29944	0.66119
420	-9.67641	-5.4822	-3.67373	-1.48531	-0.72262	0.29155	0.66105
419	-9.29235	-5.23345	-3.55491	-1.4107	-0.66812	0.27731	0.66131
418	-8.87716	-4.95794	-3.44952	-1.35074	-0.64216	0.27763	0.66173
417	-8.52919	-4.71651	-3.33711	-1.28412	-0.59087	0.26602	0.66222
416	-8.15312	-4.48645	-3.23512	-1.23835	-0.55239	0.2834	0.66271
415	-7.83218	-4.25311	-3.13391	-1.16193	-0.51328	0.29464	0.66318
414	-7.52598	-4.0563	-3.03779	-1.15919	-0.48386	0.31943	0.66362
413	-7.23919	-3.84967	-2.93997	-1.06836	-0.45231	0.30121	0.66403
412	-6.96543	-3.65601	-2.84239	-1.01145	-0.42478	0.2756	0.66441
411	-6.71744	-3.50644	-2.73266	-0.96585	-0.40477	0.24184	0.66475
410	-6.50028	-3.36319	-2.62484	-0.93084	-0.38309	0.25132	0.66505
409	-6.30536	-3.24073	-2.54667	-0.90577	-0.35803	0.2427	0.66528
408	-6.13084	-3.12883	-2.47118	-0.83864	-0.33037	0.2169	0.66543
407	-5.93008	-3.03202	-2.39125	-0.80617	-0.29302	0.21391	0.6655
406	-5.77212	-2.95159	-2.30919	-0.80205	-0.26442	0.23084	0.66548
405	-5.6004	-2.88743	-2.24938	-0.79632	-0.24814	0.24613	0.66538
404	-5.43783	-2.78838	-2.18146	-0.77601	-0.24497	0.28201	0.66518
403	-5.26428	-2.68551	-2.10606	-0.73395	-0.23797	0.29963	0.66486
402	-5.08855	-2.57305	-2.03254	-0.71759	-0.2297	0.30753	0.66442
401	-4.93132	-2.45011	-1.96863	-0.71225	-0.211	0.31624	0.66386
400	-4.76517	-2.34914	-1.90685	-0.67401	-0.20794	0.32993	0.66315
399	-4.58381	-2.25434	-1.85306	-0.63456	-0.19882	0.32688	0.6623
398	-4.40346	-2.15029	-1.8041	-0.61419	-0.18068	0.30976	0.6613
397	-4.22337	-2.05159	-1.73575	-0.60634	-0.16459	0.30832	0.66012
396	-4.0353	-1.94081	-1.66386	-0.59104	-0.15189	0.32301	0.65872
395	-3.8396	-1.83686	-1.60998	-0.55814	-0.12639	0.32061	0.65711
394	-3.63577	-1.72101	-1.561	-0.52471	-0.11207	0.30016	0.65529
393	-3.40829	-1.57918	-1.50143	-0.48762	-0.09812	0.27981	0.65326
392	-3.21373	-1.46653	-1.44283	-0.46684	-0.08967	0.23899	0.65105
391	-3.01734	-1.35539	-1.39713	-0.44928	-0.07521	0.21936	0.64866
390	-2.81654	-1.23637	-1.33564	-0.41873	-0.06302	0.18762	0.64613
389	-2.62149	-1.1116	-1.27003	-0.39879	-0.05389	0.15856	0.64348
388	-2.4037	-0.99671	-1.20223	-0.38131	-0.05188	0.13464	0.64066
387	-2.21531	-0.87963	-1.14021	-0.37523	-0.03295	0.11587	0.63765
386	-2.03166	-0.76943	-1.07878	-0.36553	-0.01702	0.11097	0.63445
385	-1.86596	-0.65199	-1.00775	-0.34945	-0.00856	0.09648	0.63112
384	-1.71351	-0.55099	-0.9498	-0.32555	0.0013	0.11052	0.62765
383	-1.58599	-0.46222	-0.87725	-0.29764	0.02368	0.1409	0.62408
382	-1.48294	-0.39659	-0.82405	-0.29419	0.02707	0.16282	0.62043
381	-1.39167	-0.33477	-0.75733	-0.27474	0.03676	0.16624	0.61671
380	-1.2816	-0.26364	-0.6863	-0.2521	0.05929	0.18804	0.61293
379	-1.17129	-0.21685	-0.62641	-0.22972	0.07053	0.20448	0.60909
378	-1.07966	-0.15791	-0.56143	-0.2028	0.09096	0.18515	0.60521
377	-0.97023	-0.07908	-0.50109	-0.18207	0.09056	0.19348	0.60131
376	-0.85116	0.00586	-0.4514	-0.16658	0.09399	0.2124	0.59739
375	-0.72453	0.10189	-0.3931	-0.14538	0.10829	0.23771	0.59347
374	-0.59164	0.18525	-0.34482	-0.15294	0.11369	0.25006	0.58957
373	-0.46806	0.26564	-0.28926	-0.13734	0.11859	0.24873	0.5857
372	-0.32482	0.3674	-0.24618	-0.13821	0.12988	0.22907	0.58188
371	-0.18324	0.44267	-0.17722	-0.1295	0.14392	0.24195	0.57812
370	-0.03597	0.51227	-0.12729	-0.1208	0.15213	0.21073	0.57445
369	0.11417	0.57442	-0.08049	-0.12147	0.15601	0.20794	0.57088
368	0.26567	0.6622	-0.0298	-0.12272	0.16474	0.17128	0.56742
367	0.42739	0.75812	0.01191	-0.10999	0.16203	0.17097	0.56408
366	0.58221	0.8479	0.05983	-0.10298	0.17092	0.1674	0.56086
365	0.73929	0.92488	0.10245	-0.08031	0.17462	0.15191	0.55777
364	0.87938	1.02299	0.1491	-0.06756	0.18524	0.16891	0.5548
363	1.02917	1.11474	0.20881	-0.047	0.18689	0.18692	0.55197
362	1.17478	1.18467	0.24939	-0.03444	0.19091	0.21872	0.54926
361	1.30794	1.27354	0.31034	-0.02643	0.19758	0.21978	0.5467
360	1.45618	1.34835	0.34917	-0.02038	0.20251	0.21742	0.5443
359	1.57743	1.41438	0.37981	-0.00508	0.20759	0.23126	0.54204
358	1.69586	1.49291	0.41747	0.00321	0.20791	0.26977	0.53995
357	1.79976	1.58018	0.45603	0.02201	0.20718	0.26992	0.53801
356	1.88231	1.6344	0.4927	0.02154	0.21826	0.26593	0.53624
355	1.96245	1.70422	0.52912	0.0318	0.22293	0.2833	0.53465
354	2.02301	1.75076	0.57253	0.04453	0.2311	0.29857	0.53322
353	2.09661	1.78158	0.59217	0.05385	0.23697	0.31155	0.53197
352	2.17259	1.81483	0.61821	0.05061	0.23544	0.32809	0.5309
351	2.24464	1.84477	0.62774	0.05474	0.23319	0.33625	0.53
350	2.31038	1.86605	0.65231	0.05612	0.24685	0.3244	0.52927
349	2.37211	1.873	0.67205	0.06081	0.24985	0.30746	0.52873
348	2.4043	1.90579	0.69507	0.06057	0.25828	0.30587	0.52835
347	2.45273	1.93703	0.70046	0.0569	0.268	0.31081	0.52813
346	2.46703	1.94831	0.69988	0.08467	0.26532	0.30506	0.52809
345	2.48614	1.94034	0.69685	0.0826	0.26041	0.31881	0.52819
344	2.50735	1.90946	0.68533	0.07983	0.26616	0.30708	0.52844
343	2.49788	1.90371	0.67559	0.08432	0.2787	0.27667	0.52882
342	2.49414	1.88612	0.66895	0.09186	0.27561	0.29073	0.52933
341	2.46899	1.83794	0.65717	0.09544	0.282	0.29268	0.52993
340	2.41646	1.78421	0.64089	0.09369	0.27653	0.28124	0.53063
339	2.36765	1.71128	0.60842	0.08861	0.26993	0.25992	0.5314
338	2.28566	1.65497	0.56245	0.07999	0.27715	0.25187	0.53223
337	2.21531	1.58658	0.53542	0.07575	0.26211	0.26124	0.5331
336	2.10119	1.49925	0.48666	0.0842	0.24945	0.25451	0.53398
335	1.97295	1.39048	0.43896	0.08276	0.24021	0.23637	0.53486
334	1.83089	1.31109	0.37172	0.06919	0.24431	0.25582	0.53574
333	1.67617	1.20838	0.3326	0.07325	0.22575	0.25806	0.53662
332	1.51336	1.10341	0.26729	0.06942	0.20796	0.26961	0.53749
331	1.30713	1.00563	0.18938	0.05296	0.20112	0.29428	0.53833
330	1.09461	0.88979	0.11303	0.05547	0.1747	0.28575	0.53914
329	0.85871	0.76125	0.01914	0.061	0.16417	0.31063	0.53993
328	0.58422	0.6096	-0.09723	0.05252	0.14222	0.32423	0.54067
327	0.31887	0.44427	-0.20231	0.04356	0.13384	0.3083	0.54135
326	0.03536	0.27308	-0.33445	0.03536	0.13068	0.32066	0.54199
325	-0.25312	0.08836	-0.44917	0.02034	0.09042	0.30231	0.54257
324	-0.57198	-0.09071	-0.58954	-0.0037	0.07444	0.29425	0.54309
323	-0.92862	-0.29836	-0.71004	-0.01818	0.0643	0.28122	0.54356
322	-1.30958	-0.50408	-0.86341	-0.04663	0.0347	0.27278	0.54398
321	-1.73094	-0.72805	-1.02263	-0.07876	0.02465	0.27521	0.54434
320	-2.14812	-0.9664	-1.2037	-0.13138	0.01042	0.28925	0.54465
319	-2.56549	-1.19101	-1.36913	-0.13034	-0.02336	0.31394	0.5449
318	-3.00286	-1.42552	-1.53631	-0.19006	-0.04303	0.32932	0.54508
317	-3.46702	-1.69571	-1.72505	-0.21315	-0.08307	0.33346	0.5452
316	-3.93837	-1.98434	-1.90784	-0.1847	-0.12264	0.3027	0.54525
315	-4.45899	-2.30065	-2.10813	-0.176	-0.15784	0.32047	0.54523
314	-5.00118	-2.58384	-2.30343	-0.22643	-0.17259	0.31654	0.54515
313	-5.55762	-2.89272	-2.52821	-0.23898	-0.20074	0.29858	0.545
312	-6.14434	-3.25384	-2.77528	-0.27043	-0.22991	0.29566	0.54478
311	-6.74514	-3.69035	-3.0392	-0.2927	-0.26898	0.29926	0.5445
310	-7.39892	-4.07505	-3.32095	-0.32029	-0.29939	0.28307	0.54418
309	-8.01842	-4.44639	-3.5785	-0.33987	-0.33899	0.3011	0.54383
308	-8.67303	-4.85423	-3.84361	-0.31434	-0.37905	0.25921	0.54344
307	-9.32865	-5.24728	-4.07705	-0.36973	-0.41625	0.26771	0.54304
306	-9.95578	-5.63984	-4.3408	-0.43562	-0.4358	0.24643	0.54265
305	-10.6178	-6.04147	-4.59426	-0.43535	-0.47091	0.19997	0.54227
304	-11.2737	-6.40952	-4.84984	-0.48237	-0.50883	0.26827	0.54193
303	-11.9279	-6.78003	-5.13626	-0.52222	-0.54561	0.25625	0.54163
302	-12.6057	-7.11855	-5.38882	-0.57711	-0.58273	0.28273	0.54137
301	-13.2537	-7.51775	-5.6069	-0.65647	-0.60412	0.36445	0.54116
300	-13.8198	-7.84917	-5.81016	-0.71216	-0.64292	0.36359	0.541
299	-14.3794	-8.24618	-6.05253	-0.76924	-0.65879	0.37687	0.54089
298	-14.8774	-8.63011	-6.27356	-0.8162	-0.67913	0.43464	0.54083
297	-15.4043	-8.96423	-6.48237	-0.87634	-0.6923	0.40072	0.54085
296	-15.8055	-9.26775	-6.62545	-0.86501	-0.70409	0.39124	0.54094
295	-16.1954	-9.53695	-6.7728	-0.87464	-0.71711	0.44252	0.54115
294	-16.475	-9.74521	-6.90318	-0.9318	-0.71963	0.4179	0.54155
293	-16.774	-9.97773	-6.9799	-0.95946	-0.73677	0.34143	0.54216
292	-16.9703	-10.1649	-7.09295	-0.98063	-0.73933	0.09712	0.54302
291	-17.2244	-10.3772	-7.14584	-1.00113	-0.72354	0.13046	0.54416
290	-17.4449	-10.5485	-7.21648	-1.04594	-0.73848	0.12044	0.54556
289	-17.6246	-10.6299	-7.23814	-1.07412	-0.77127	0.16071	0.54723
288	-17.6771	-10.7206	-7.17977	-1.09894	-0.76977	0.14463	0.54907
287	-17.8251	-10.7475	-7.1128	-1.13236	-0.74394	0.28344	0.55109
286	-17.8561	-10.8116	-7.12821	-1.1452	-0.75459	0.10546	0.55335
285	-17.895	-10.7943	-7.12217	-1.15921	-0.73554	0.2797	0.55518
284	-17.7606	-10.7061	-7.04031	-1.22169	-0.78296	0.24874	0.55663
283	-17.6132	-10.679	-6.93961	-1.25598	-0.80164	0.09415	0.55819
282	-17.4634	-10.5592	-6.86719	-1.19273	-0.81234	0.28397	0.55988
281	-17.1897	-10.4827	-6.86022	-1.1801	-0.79753	0.22026	0.56169
280	-16.9455	-10.2511	-6.90411	-1.21194	-0.79919	0.25926	0.56365
279	-16.6987	-10.0849	-6.93988	-1.17508	-0.8064	0.57414	0.56582
278	-16.4761	-9.88337	-6.99724	-1.1831	-0.80809	0.56185	0.56826
277	-16.2302	-9.63478	-6.98258	-1.1748	-0.79377	0.66436	0.57107
276	-16.1001	-9.43942	-7.15758	-1.14482	-0.8022	0.93153	0.57434
275	-16.0461	-9.30339	-7.38031	-1.08724	-0.80662	0.53713	0.57821
274	-15.9692	-9.29159	-7.39964	-1.05314	-0.79376	0.80251	0.58285
273	-16.0842	-9.2395	-7.45397	-0.95654	-0.78666	0.65767	0.58844
272	-16.5739	-9.44222	-7.49087	-0.96745	-0.78123	0.52214	0.59514
271	-17.0233	-9.61789	-7.60024	-0.84767	-0.78394	0.34543	0.60311
270	-17.6342	-9.91145	-7.7416	-0.85616	-0.78696	0.0941	0.61271
269	-18.5166	-10.396	-7.97563	-0.78784	-0.80226	0.2934	0.62419
268	-19.5086	-10.9291	-8.25562	-0.77316	-0.83573	-0.45667	0.63782
267	-20.8671	-11.5274	-8.53355	-0.76061	-0.82038	-0.6556	0.6539
266	-22.322	-12.3341	-8.89015	-0.77199	-0.88223	-0.59269	0.67276
265	-23.9605	-13.1342	-9.39845	-0.7367	-0.92094	-1.48723	0.69492
264	-25.8331	-14.0083	-9.99291	-0.91345	-0.98121	-1.50442	0.72083
263	-27.8089	-15.0576	-10.5576	-0.92216	-1.02759	-1.10028	0.75124
262	-29.9156	-16.1247	-11.3556	-0.92232	-1.11389	-0.82095	0.78722
261	-32.2961	-17.4024	-12.049	-0.88959	-1.15334	-1.10819	0.82984
260	-34.6162	-18.7664	-12.8047	-0.97435	-1.21981	-1.02972	0.88063
259	-37.1596	-20.1558	-13.5772	-0.99743	-1.24318	-0.58437	0.94101
258	-39.546	-21.5479	-14.3574	-1.07238	-1.24681	-0.39432	1.01293
257	-41.8091	-22.7655	-14.9879	-1.15692	-1.2531	-0.36357	1.09856
256	-43.8088	-23.7245	-15.5485	-1.28435	-1.24265	0.41843	1.20103
255	-45.3299	-24.8076	-16.1395	-1.55753	-1.34845	1.25833	1.32616
254	-47.8494	-25.6817	-15.8343	-1.67945	-1.15345	1.57988	1.48713
253	-48.7957	-26.4254	-16.2316	-2.12057	3.85686	0.2246	1.70584
252	-50.3515	-27.1898	-16.6688	-2.49023	3.98046	-6.04693	2.02599
251	-53.1522	-26.4638	-13.6108	-2.63843	4.65454	-8.38233	2.26497
250	-52.7231	-29.1753	-11.8523	-3.04426	-0.39538	1.75951	1.84655

## Sheet: fig 5d
	PL (a.u.)
Wavelength (nm)	initial state	Shake	1 h	2 h	3 h	4 h	5 h	6 h	7 h
345	6.3117	-0.23959	4.67807	5.6404	6.59541	6.28228	6.74448	6.96246	6.95374
345.2	6.32422	-0.25598	4.71549	5.64499	6.59356	6.28747	6.73172	6.94158	6.93426
345.4	6.3366	-0.27177	4.75151	5.64947	6.59158	6.29242	6.71946	6.92136	6.91543
345.6	6.34885	-0.28697	4.78614	5.65383	6.58946	6.29713	6.70769	6.9018	6.89725
345.8	6.36096	-0.30157	4.81938	5.65807	6.58721	6.30159	6.6964	6.8829	6.87971
346	6.37293	-0.31557	4.85123	5.66219	6.58483	6.30581	6.68561	6.86466	6.86282
346.2	6.38477	-0.32898	4.88169	5.6662	6.58232	6.30979	6.67531	6.84708	6.84658
346.4	6.39647	-0.3418	4.91075	5.67008	6.57967	6.31353	6.66549	6.83016	6.83099
346.6	6.40804	-0.35402	4.93843	5.67385	6.57689	6.31702	6.65617	6.8139	6.81605
346.8	6.41948	-0.36565	4.96471	5.6775	6.57397	6.32027	6.64733	6.7983	6.80175
347	6.43078	-0.37668	4.9896	5.68103	6.57093	6.32328	6.63898	6.78336	6.7881
347.2	6.44194	-0.38712	5.0131	5.68444	6.56775	6.32605	6.63113	6.76908	6.7751
347.4	6.45297	-0.39696	5.0352	5.68773	6.56443	6.32857	6.62376	6.75545	6.76275
347.6	6.46386	-0.4062	5.05592	5.69091	6.56099	6.33086	6.61688	6.74249	6.75105
347.8	6.47462	-0.41486	5.07524	5.69396	6.55741	6.3329	6.61049	6.73019	6.73999
348	6.48524	-0.42291	5.09317	5.6969	6.5537	6.33469	6.60459	6.71855	6.72958
348.2	6.49573	-0.43038	5.10971	5.69972	6.54985	6.33625	6.59919	6.70756	6.71982
348.4	6.50608	-0.43724	5.12486	5.70242	6.54587	6.33756	6.59427	6.69724	6.71071
348.6	6.5163	-0.44352	5.13862	5.705	6.54176	6.33863	6.58983	6.68758	6.70224
348.8	6.52638	-0.4492	5.15098	5.70747	6.53752	6.33946	6.58589	6.67857	6.69442
349	6.53632	-0.45428	5.16195	5.70981	6.53314	6.34005	6.58244	6.67023	6.68725
349.2	6.54614	-0.45877	5.17154	5.71204	6.52863	6.34039	6.57948	6.66254	6.68073
349.4	6.55581	-0.46266	5.17973	5.71415	6.52399	6.34049	6.57701	6.65552	6.67486
349.6	6.56535	-0.46596	5.18652	5.71614	6.51922	6.34035	6.57503	6.64915	6.66963
349.8	6.57476	-0.46866	5.19193	5.71801	6.51431	6.33997	6.57353	6.64345	6.66506
350	6.58403	-0.47077	5.19595	5.71976	6.50927	6.33934	6.57253	6.6384	6.66113
350.2	6.59316	-0.46143	5.1887	5.72438	6.48817	6.33419	6.58499	6.63218	6.6444
350.4	6.60216	-0.4569	5.17847	5.72656	6.46693	6.32903	6.59577	6.62779	6.63095
350.6	6.61103	-0.45025	5.16705	5.72485	6.44702	6.32459	6.6044	6.62536	6.6204
350.8	6.61975	-0.45613	5.15557	5.71983	6.42991	6.32186	6.61049	6.62463	6.61192
351	6.62835	-0.46184	5.14539	5.71431	6.41612	6.32065	6.61522	6.62418	6.60435
351.2	6.63681	-0.45788	5.13695	5.70852	6.40513	6.32006	6.61787	6.62365	6.59843
351.4	6.64513	-0.45031	5.13122	5.70386	6.39751	6.3203	6.61814	6.62469	6.59487
351.6	6.65332	-0.44526	5.1275	5.70162	6.39214	6.32056	6.61758	6.6269	6.59239
351.8	6.66137	-0.44196	5.12598	5.70586	6.39079	6.32264	6.6147	6.62953	6.58727
352	6.66929	-0.44425	5.12582	5.71712	6.3915	6.32506	6.61025	6.63184	6.57983
352.2	6.67707	-0.44343	5.12779	5.73346	6.39327	6.32732	6.60258	6.6335	6.57234
352.4	6.68472	-0.44078	5.13029	5.75338	6.39495	6.32909	6.59279	6.63583	6.56696
352.6	6.69223	-0.43854	5.13261	5.77322	6.39756	6.32996	6.58246	6.63952	6.5649
352.8	6.69961	-0.43242	5.13219	5.78938	6.39909	6.33104	6.57302	6.64302	6.56617
353	6.70685	-0.42017	5.1294	5.80162	6.4012	6.33328	6.56732	6.64408	6.5725
353.2	6.71395	-0.41141	5.12509	5.80938	6.40473	6.33461	6.5642	6.64308	6.58268
353.4	6.72093	-0.40344	5.1203	5.81338	6.41171	6.33457	6.56457	6.64067	6.59834
353.6	6.72776	-0.39043	5.11543	5.81314	6.42113	6.33247	6.56819	6.63716	6.61847
353.8	6.73446	-0.3843	5.10923	5.81069	6.43186	6.32739	6.57474	6.63149	6.64258
354	6.74103	-0.37837	5.10346	5.8051	6.4428	6.31909	6.58329	6.625	6.67045
354.2	6.74746	-0.37011	5.09926	5.79622	6.45412	6.30869	6.59385	6.61914	6.6999
354.4	6.75375	-0.37259	5.09604	5.78674	6.46492	6.29686	6.60466	6.61441	6.72771
354.6	6.75991	-0.37376	5.09362	5.77576	6.47625	6.28618	6.61212	6.6104	6.75337
354.8	6.76593	-0.37341	5.09205	5.76441	6.48775	6.27834	6.61467	6.60822	6.77614
355	6.77182	-0.36608	5.08978	5.75269	6.49896	6.27421	6.61289	6.61096	6.7971
355.2	6.77758	-0.35676	5.08496	5.74127	6.50924	6.27327	6.60629	6.62255	6.81567
355.4	6.68137	-0.34609	5.07856	5.73097	6.51972	6.27578	6.59542	6.64185	6.83062
355.6	6.67685	-0.33766	5.07047	5.72204	6.52897	6.28227	6.58196	6.66701	6.84279
355.8	6.67354	-0.32428	5.06162	5.71643	6.53724	6.29105	6.56588	6.69541	6.85207
356	6.67395	-0.31648	5.05164	5.7139	6.54152	6.29977	6.54631	6.7271	6.85849
356.2	6.68022	-0.30853	5.04248	5.71276	6.54344	6.30645	6.52431	6.76008	6.86272
356.4	6.68812	-0.30731	5.0332	5.71181	6.54231	6.31181	6.50103	6.79366	6.86493
356.6	6.69296	-0.316	5.02469	5.71093	6.53973	6.31652	6.48088	6.82574	6.86344
356.8	6.70444	-0.31269	5.01824	5.70881	6.53418	6.32093	6.46452	6.85561	6.85844
357	6.71093	-0.30106	5.01376	5.70527	6.52651	6.32637	6.45285	6.88195	6.85186
357.2	6.71408	-0.29057	5.01163	5.7026	6.51805	6.33455	6.44697	6.90457	6.84322
357.4	6.71039	-0.28634	5.01247	5.69916	6.51005	6.34763	6.44565	6.92158	6.83333
357.6	6.7147	-0.2835	5.01552	5.69744	6.50498	6.36548	6.44926	6.93423	6.82091
357.8	6.72702	-0.28385	5.02091	5.6975	6.50292	6.38727	6.45895	6.94406	6.80608
358	6.73653	-0.27711	5.0279	5.70022	6.50442	6.41163	6.47261	6.95103	6.78954
358.2	6.74057	-0.26632	5.03844	5.7061	6.51012	6.43832	6.49075	6.95484	6.77176
358.4	6.74663	-0.24895	5.05025	5.71273	6.51844	6.46608	6.51218	6.95745	6.75378
358.6	6.75486	-0.23686	5.06202	5.71879	6.528	6.49189	6.5343	6.96071	6.73717
358.8	6.75506	-0.22253	5.0715	5.72313	6.53711	6.51328	6.55577	6.965	6.72137
359	6.75567	-0.21034	5.07947	5.72551	6.54832	6.52975	6.57556	6.97024	6.70538
359.2	6.76151	-0.19309	5.08491	5.72634	6.55885	6.54083	6.59545	6.97639	6.69164
359.4	6.77782	-0.17667	5.08915	5.72602	6.56742	6.54565	6.61496	6.98345	6.68132
359.6	6.79296	-0.16296	5.09241	5.72539	6.57242	6.54427	6.6326	6.99141	6.6756
359.8	6.80371	-0.14777	5.09625	5.72436	6.57387	6.53738	6.64833	7.00017	6.67572
360	6.81911	-0.14156	5.10209	5.72363	6.57329	6.5275	6.66275	7.00926	6.68065
360.2	6.82886	-0.1286	5.11066	5.72368	6.57074	6.51798	6.67531	7.01828	6.68918
360.4	6.83494	-0.12433	5.12332	5.72603	6.56891	6.50804	6.68721	7.02761	6.69896
360.6	6.84031	-0.11773	5.14037	5.73064	6.56833	6.50008	6.69741	7.03636	6.71025
360.8	6.84879	-0.10968	5.16017	5.73882	6.56832	6.49389	6.70525	7.04384	6.72448
361	6.85398	-0.09825	5.18136	5.75044	6.56935	6.4891	6.71057	7.04915	6.74131
361.2	6.86181	-0.08945	5.20072	5.76397	6.57092	6.48538	6.71281	7.05314	6.76032
361.4	6.87296	-0.08944	5.21726	5.77862	6.57367	6.48265	6.71185	7.05694	6.77956
361.6	6.88537	-0.09571	5.22973	5.79469	6.5778	6.48039	6.70909	7.05852	6.79673
361.8	6.89786	-0.1014	5.23953	5.81074	6.585	6.48118	6.7049	7.0562	6.8137
362	6.90533	-0.10171	5.24606	5.82658	6.59242	6.48287	6.70081	7.04906	6.83207
362.2	6.91281	-0.09664	5.24991	5.8417	6.59922	6.48323	6.69678	7.03749	6.85207
362.4	6.92289	-0.09625	5.25094	5.85598	6.60544	6.48025	6.69426	7.02175	6.87219
362.6	6.92488	-0.10203	5.25062	5.86824	6.61166	6.47356	6.69295	7.00141	6.89091
362.8	6.92221	-0.1102	5.24915	5.87873	6.61858	6.46501	6.69309	6.97543	6.90563
363	6.9184	-0.12043	5.24862	5.88895	6.62633	6.4537	6.69315	6.94577	6.91582
363.2	6.91885	-0.13832	5.2491	5.89789	6.63524	6.43825	6.68998	6.91447	6.92269
363.4	6.92439	-0.1551	5.2492	5.90551	6.64437	6.41853	6.68376	6.88274	6.92926
363.6	6.92963	-0.17568	5.24857	5.91193	6.65133	6.39414	6.67321	6.85325	6.93539
363.8	6.93218	-0.19283	5.2462	5.91664	6.65757	6.3662	6.65925	6.82597	6.94027
364	6.93201	-0.2057	5.243	5.91863	6.66309	6.33771	6.64195	6.80335	6.94446
364.2	6.92933	-0.21682	5.23688	5.91817	6.66854	6.31027	6.62183	6.78772	6.94748
364.4	6.92379	-0.23142	5.2277	5.91668	6.67494	6.2831	6.60118	6.77794	6.95151
364.6	6.92485	-0.23509	5.2152	5.91282	6.68263	6.25823	6.58037	6.77302	6.95925
364.8	6.93452	-0.23589	5.19933	5.90928	6.68906	6.23488	6.56116	6.77216	6.96855
365	6.94098	-0.23684	5.18091	5.90485	6.69221	6.21149	6.54418	6.7748	6.98032
365.2	6.94747	-0.24203	5.16072	5.89915	6.69246	6.18852	6.52843	6.7804	6.9933
365.4	6.94833	-0.25172	5.14001	5.89274	6.69019	6.16603	6.51466	6.7853	7.00592
365.6	6.9477	-0.26396	5.11928	5.88582	6.6833	6.14564	6.5016	6.78702	7.01729
365.8	6.95425	-0.27281	5.10032	5.87865	6.67167	6.1256	6.48671	6.78552	7.02855
366	6.95937	-0.28251	5.08402	5.87095	6.65606	6.10676	6.47104	6.7821	7.04043
366.2	6.96128	-0.28332	5.07045	5.86304	6.63819	6.08847	6.45805	6.77736	7.05346
366.4	6.9674	-0.28154	5.06048	5.85431	6.61964	6.07285	6.44782	6.77178	7.06729
366.6	6.96844	-0.27989	5.05471	5.84565	6.60168	6.06133	6.44148	6.76576	7.08073
366.8	6.96501	-0.27436	5.05452	5.83647	6.58406	6.05534	6.43581	6.76104	7.09286
367	6.96265	-0.27016	5.05804	5.82844	6.56811	6.05414	6.43148	6.75862	7.10154
367.2	6.96369	-0.27271	5.06518	5.82112	6.55464	6.05749	6.42903	6.75828	7.10616
367.4	6.96151	-0.27517	5.07533	5.81229	6.54297	6.06494	6.42768	6.76196	7.10649
367.6	6.95769	-0.27318	5.08733	5.80223	6.53228	6.0748	6.42784	6.77057	7.10129
367.8	6.95429	-0.26818	5.10031	5.78861	6.52158	6.08627	6.42686	6.7831	7.09304
368	6.95002	-0.25358	5.11356	5.77023	6.51117	6.09778	6.42375	6.79703	7.0825
368.2	6.95284	-0.24489	5.12616	5.74633	6.50087	6.10856	6.41927	6.81017	7.06876
368.4	6.95801	-0.23502	5.137	5.7178	6.48935	6.11807	6.41242	6.8221	7.05189
368.6	6.96341	-0.22682	5.14718	5.68588	6.47666	6.12456	6.40392	6.83405	7.03492
368.8	6.96242	-0.21248	5.15751	5.65321	6.46371	6.12946	6.3962	6.84675	7.01816
369	6.95744	-0.19738	5.16775	5.6202	6.45066	6.13294	6.39024	6.85922	7.00392
369.2	6.9567	-0.18195	5.1784	5.58743	6.43579	6.13352	6.38518	6.87085	6.99308
369.4	6.96229	-0.17229	5.18998	5.55724	6.41854	6.13109	6.38038	6.88271	6.98362
369.6	6.97111	-0.16224	5.20321	5.53042	6.40156	6.12719	6.37529	6.89318	6.97447
369.8	6.97243	-0.15641	5.2178	5.50963	6.3868	6.12382	6.3698	6.90195	6.96548
370	6.96976	-0.14841	5.23257	5.49404	6.37358	6.12388	6.36445	6.90984	6.95642
370.2	6.9677	-0.13581	5.24597	5.48303	6.36149	6.12592	6.36018	6.91982	6.94835
370.4	6.96438	-0.13482	5.25678	5.47662	6.35162	6.12933	6.35739	6.93047	6.94257
370.6	6.96118	-0.13248	5.26436	5.47493	6.34418	6.13561	6.35382	6.93951	6.9391
370.8	6.96264	-0.13541	5.26829	5.47609	6.33851	6.14329	6.34991	6.94606	6.93587
371	6.96499	-0.14109	5.26907	5.47929	6.33431	6.15253	6.34576	6.94924	6.93028
371.2	6.96838	-0.14482	5.268	5.48484	6.33039	6.16283	6.34191	6.95156	6.92239
371.4	6.96514	-0.14618	5.26619	5.49081	6.32654	6.17405	6.33897	6.9537	6.91348
371.6	6.97016	-0.14805	5.26417	5.49673	6.32377	6.18773	6.33909	6.95466	6.90265
371.8	6.96743	-0.14425	5.2619	5.50146	6.31967	6.20344	6.34133	6.95293	6.89065
372	6.96393	-0.13859	5.25839	5.5058	6.31293	6.21851	6.34346	6.94792	6.87629
372.2	6.95514	-0.13601	5.25466	5.50946	6.30544	6.23393	6.3475	6.93987	6.85872
372.4	6.94822	-0.14091	5.25164	5.51258	6.29959	6.25019	6.35293	6.9271	6.83926
372.6	6.93789	-0.15181	5.24986	5.51721	6.29491	6.26825	6.35933	6.91052	6.81764
372.8	6.9226	-0.15322	5.24762	5.52317	6.29062	6.28707	6.36816	6.89188	6.79517
373	6.90914	-0.15582	5.24444	5.53003	6.28838	6.30144	6.3795	6.87377	6.77516
373.2	6.89886	-0.16216	5.23998	5.53784	6.29005	6.31035	6.39365	6.85612	6.76026
373.4	6.88797	-0.16763	5.23305	5.54792	6.2958	6.31362	6.41031	6.84008	6.75152
373.6	6.87378	-0.16741	5.22549	5.5589	6.30371	6.31206	6.42745	6.82757	6.74814
373.8	6.86292	-0.15728	5.21872	5.57011	6.31356	6.30629	6.44504	6.81796	6.74989
374	6.85895	-0.14721	5.21323	5.58059	6.32492	6.29707	6.4639	6.81424	6.75676
374.2	6.8619	-0.13984	5.20701	5.5898	6.3367	6.2852	6.48304	6.81454	6.76869
374.4	6.87146	-0.1307	5.20125	5.59921	6.34872	6.27315	6.50377	6.817	6.78396
374.6	6.87713	-0.12105	5.19541	5.60967	6.35744	6.26175	6.52287	6.81964	6.8014
374.8	6.8759	-0.11281	5.18986	5.62138	6.36366	6.25031	6.53907	6.82129	6.82008
375	6.87775	-0.10392	5.18573	5.63203	6.36819	6.23955	6.5527	6.82275	6.8408
375.2	6.88765	-0.1024	5.18341	5.64269	6.37195	6.23099	6.56367	6.82241	6.86225
375.4	6.88544	-0.10065	5.18281	5.65511	6.37397	6.22374	6.57271	6.81956	6.88344
375.6	6.89019	-0.09985	5.18273	5.66931	6.37499	6.21793	6.58008	6.81687	6.90547
375.8	6.89518	-0.09013	5.18351	5.68406	6.37669	6.21048	6.5863	6.81603	6.92864
376	6.90017	-0.0839	5.18376	5.7001	6.38062	6.20293	6.59164	6.8156	6.95214
376.2	6.90691	-0.07537	5.18299	5.7179	6.38647	6.19629	6.59536	6.81717	6.9763
376.4	6.91543	-0.07184	5.18366	5.73591	6.39369	6.19251	6.59569	6.82161	6.9974
376.6	6.91913	-0.06858	5.18509	5.75331	6.4021	6.19222	6.59256	6.82972	7.01275
376.8	6.92475	-0.07116	5.18703	5.76875	6.41178	6.19506	6.5882	6.84113	7.02047
377	6.92978	-0.06955	5.18839	5.78195	6.42354	6.2018	6.58318	6.8548	7.02209
377.2	6.92807	-0.07001	5.1896	5.79202	6.4373	6.21149	6.57924	6.86942	7.01802
377.4	6.92082	-0.07088	5.19026	5.79916	6.45168	6.22246	6.57532	6.88615	7.00905
377.6	6.91666	-0.07613	5.19093	5.80324	6.46831	6.23359	6.57192	6.90229	6.99627
377.8	6.91922	-0.0777	5.19172	5.80276	6.48696	6.24612	6.56893	6.91649	6.98131
378	6.91994	-0.07199	5.19508	5.79904	6.5067	6.25979	6.56793	6.92648	6.96519
378.2	6.92365	-0.0673	5.2006	5.7935	6.52619	6.27302	6.56891	6.93189	6.95142
378.4	6.92606	-0.06318	5.2094	5.78913	6.54542	6.28662	6.57323	6.93591	6.94246
378.6	6.92791	-0.05552	5.22132	5.78671	6.56379	6.29957	6.58161	6.93865	6.9393
378.8	6.9321	-0.0542	5.23578	5.78716	6.5811	6.31275	6.59204	6.93898	6.93938
379	6.93654	-0.04802	5.25204	5.7908	6.59662	6.32664	6.60516	6.93772	6.94541
379.2	6.9446	-0.04028	5.27137	5.79859	6.61075	6.34155	6.62135	6.93573	6.95291
379.4	6.9633	-0.03636	5.2919	5.81232	6.62508	6.35959	6.63972	6.93309	6.95973
379.6	6.98438	-0.03384	5.31317	5.83119	6.63964	6.38104	6.66051	6.92976	6.96609
379.8	6.99665	-0.03389	5.33439	5.85393	6.65388	6.40691	6.68255	6.92861	6.97387
380	7.00802	-0.02704	5.35521	5.87855	6.66624	6.43594	6.7061	6.92997	6.98201
380.2	7.02198	-0.0195	5.37419	5.9047	6.67853	6.46732	6.73021	6.93493	6.99029
380.4	7.03449	-0.01205	5.39129	5.93038	6.69019	6.50165	6.75377	6.93982	6.99701
380.6	7.04759	0.00281	5.4064	5.95475	6.70035	6.5383	6.77511	6.94518	7.00133
380.8	7.06194	0.02198	5.42063	5.97534	6.70712	6.57399	6.79381	6.95042	7.00534
381	7.07726	0.04509	5.43451	5.99239	6.70967	6.60823	6.80955	6.95587	7.01039
381.2	7.08928	0.07141	5.44874	6.00788	6.70983	6.64081	6.82504	6.96445	7.01613
381.4	7.09815	0.10382	5.46144	6.02047	6.7074	6.67164	6.84117	6.97387	7.02124
381.6	7.11056	0.12877	5.47317	6.02997	6.70368	6.69947	6.85756	6.98325	7.0256
381.8	7.11526	0.15248	5.48389	6.03851	6.70056	6.72222	6.87469	6.99086	7.03132
382	7.11797	0.1712	5.49443	6.04748	6.69938	6.73996	6.89427	6.99761	7.0362
382.2	7.12167	0.18642	5.50498	6.05735	6.70112	6.75249	6.91602	7.00419	7.04083
382.4	7.12071	0.19771	5.51644	6.06777	6.70446	6.7592	6.93745	7.01254	7.04772
382.6	7.1171	0.20795	5.52803	6.07768	6.70998	6.76057	6.95977	7.02508	7.0565
382.8	7.11468	0.22628	5.53923	6.08675	6.71891	6.75694	6.98268	7.03957	7.06753
383	7.10545	0.23835	5.54817	6.0939	6.73297	6.74911	7.00429	7.05652	7.08137
383.2	7.09913	0.25345	5.55547	6.09964	6.74869	6.73986	7.02184	7.07434	7.0972
383.4	7.09464	0.27556	5.56125	6.10444	6.76523	6.73027	7.0335	7.09391	7.11592
383.6	7.09611	0.29684	5.567	6.10711	6.77968	6.71993	7.03923	7.11409	7.13551
383.8	7.09463	0.30936	5.57274	6.108	6.79052	6.71049	7.04094	7.13374	7.15357
384	7.08631	0.3147	5.57577	6.10797	6.79799	6.70292	7.04074	7.15281	7.17028
384.2	7.07997	0.31769	5.57585	6.10725	6.80108	6.69756	7.03734	7.16778	7.18486
384.4	7.07283	0.32409	5.57429	6.10806	6.80222	6.69213	7.03218	7.17741	7.19748
384.6	7.06972	0.33158	5.57118	6.1108	6.80183	6.68368	7.02419	7.18162	7.20887
384.8	7.0645	0.34075	5.56574	6.11452	6.80085	6.67216	7.01639	7.18283	7.21989
385	7.0652	0.34263	5.5588	6.12007	6.79845	6.65736	7.00742	7.18314	7.23069
385.2	7.06579	0.33794	5.54957	6.12936	6.79557	6.63942	6.99658	7.18223	7.23972
385.4	7.06263	0.33625	5.53634	6.14046	6.79339	6.61814	6.98412	7.18044	7.24639
385.6	7.06462	0.32643	5.51864	6.15266	6.79211	6.59504	6.96966	7.17655	7.24944
385.8	7.06682	0.31347	5.49637	6.16493	6.79192	6.56968	6.95265	7.17077	7.24828
386	7.06633	0.29268	5.47092	6.17824	6.79234	6.54445	6.93199	7.16091	7.24311
386.2	7.06998	0.28051	5.44358	6.19171	6.79279	6.51977	6.90989	7.15074	7.23336
386.4	7.07106	0.26691	5.41615	6.20344	6.79205	6.49543	6.88692	7.13991	7.21583
386.6	7.06444	0.24375	5.38784	6.21093	6.78959	6.47436	6.86387	7.12982	7.19217
386.8	7.06038	0.22033	5.35884	6.2145	6.78599	6.45497	6.84121	7.11937	7.16484
387	7.05224	0.20248	5.33205	6.2137	6.7837	6.43866	6.81744	7.10818	7.13534
387.2	7.04567	0.17949	5.30814	6.20986	6.78262	6.42358	6.79435	7.09576	7.10442
387.4	7.04682	0.1604	5.28712	6.20275	6.78234	6.40988	6.77103	7.08405	7.07498
387.6	7.04913	0.14025	5.26862	6.19198	6.78418	6.39926	6.74838	7.07263	7.04884
387.8	7.04855	0.12599	5.25103	6.17818	6.785	6.39215	6.72378	7.06176	7.02656
388	7.04936	0.11456	5.23389	6.16282	6.78384	6.38752	6.69836	7.05137	7.00839
388.2	7.05582	0.09421	5.21543	6.14579	6.77962	6.38579	6.67324	7.04246	6.99524
388.4	7.06165	0.07536	5.1959	6.12883	6.77172	6.3875	6.64958	7.03602	6.98472
388.6	7.06804	0.06434	5.17488	6.1125	6.76057	6.39144	6.62648	7.02932	6.97463
388.8	7.07225	0.04688	5.15339	6.09645	6.74818	6.39771	6.60346	7.02298	6.9644
389	7.0749	0.039	5.1318	6.08025	6.73498	6.40546	6.58277	7.01898	6.95502
389.2	7.07447	0.0281	5.11159	6.06291	6.72116	6.41437	6.56284	7.01621	6.94356
389.4	7.07654	0.0142	5.09229	6.0457	6.70735	6.42544	6.54377	7.01573	6.93198
389.6	7.07674	0.00762	5.07483	6.02847	6.69302	6.43675	6.5275	7.01693	6.92235
389.8	7.0777	0.00206	5.06077	6.01147	6.68123	6.45038	6.51303	7.02129	6.91524
390	7.07381	0.00661	5.04984	5.99751	6.67093	6.46469	6.50206	7.02691	6.90961
390.2	7.06741	0.01166	5.04112	5.98576	6.66295	6.48028	6.4952	7.0339	6.90745
390.4	7.06051	0.01193	5.03439	5.97447	6.65642	6.49569	6.49226	7.04104	6.90762
390.6	7.05737	0.01155	5.02761	5.96386	6.64997	6.50906	6.49119	7.04842	6.90983
390.8	7.0463	0.009	5.02175	5.95417	6.64346	6.52011	6.4932	7.05473	6.91385
391	7.03815	0.00791	5.01653	5.94633	6.63629	6.5306	6.49731	7.06121	6.91712
391.2	7.03726	0.00466	5.011	5.939	6.6306	6.53934	6.50223	7.06995	6.91877
391.4	7.03251	0.00532	5.00475	5.92961	6.6261	6.54572	6.50642	7.07768	6.91885
391.6	7.02634	-0.00524	4.99927	5.91667	6.62346	6.54976	6.50996	7.08395	6.91933
391.8	7.01709	-0.01421	4.99522	5.90023	6.62191	6.55232	6.51279	7.08806	6.91982
392	7.0049	-0.02387	4.9942	5.8809	6.61973	6.55436	6.51363	7.08991	6.92065
392.2	6.99342	-0.02867	4.9961	5.85994	6.61677	6.55798	6.51131	7.08944	6.92503
392.4	6.98806	-0.03613	5.00088	5.83964	6.61252	6.56448	6.50703	7.08835	6.93415
392.6	6.98666	-0.04375	5.009	5.82109	6.60916	6.57431	6.5014	7.08608	6.94718
392.8	6.9919	-0.05067	5.02141	5.80678	6.60615	6.58804	6.49425	7.08132	6.96414
393	6.99456	-0.05179	5.03637	5.79663	6.6028	6.6048	6.48729	7.07604	6.98452
393.2	7.00015	-0.04954	5.05456	5.79172	6.5989	6.62167	6.48188	7.06856	7.00573
393.4	7.00135	-0.04968	5.07358	5.79171	6.59468	6.63622	6.47794	7.05782	7.02689
393.6	7.00394	-0.05931	5.0937	5.79713	6.58898	6.64722	6.47784	7.04304	7.04532
393.8	7.0084	-0.06885	5.11258	5.80701	6.58078	6.65631	6.4803	7.02706	7.06038
394	7.00752	-0.07114	5.1293	5.81971	6.57278	6.662	6.48668	7.01016	7.07399
394.2	7.01227	-0.07213	5.14521	5.83381	6.56502	6.6635	6.49679	6.98866	7.08534
394.4	7.01699	-0.06997	5.16055	5.84924	6.55774	6.66161	6.51049	6.96193	7.09487
394.6	7.01851	-0.06925	5.17466	5.86609	6.54974	6.65674	6.52496	6.93296	7.10055
394.8	7.01511	-0.07441	5.18697	5.88463	6.54037	6.65056	6.54057	6.90171	7.10319
395	7.00621	-0.08461	5.19766	5.9041	6.5303	6.64339	6.55324	6.86889	7.10196
395.2	6.99981	-0.09893	5.20599	5.92399	6.52095	6.63527	6.56427	6.83475	7.09707
395.4	6.99563	-0.11655	5.21297	5.94017	6.51281	6.62583	6.57372	6.79917	7.09016
395.6	6.9908	-0.13168	5.21953	5.95427	6.50615	6.61482	6.58084	6.76459	7.08184
395.8	6.98662	-0.14402	5.22564	5.96502	6.50178	6.6029	6.58636	6.73249	7.07166
396	6.99326	-0.15052	5.23189	5.9722	6.49968	6.59062	6.58901	6.70142	7.06018
396.2	6.99548	-0.15732	5.23711	5.97511	6.49944	6.57777	6.58957	6.67386	7.04697
396.4	6.99454	-0.16424	5.24241	5.97577	6.50042	6.5667	6.58786	6.64971	7.03262
396.6	6.9911	-0.17736	5.24651	5.97352	6.50343	6.55998	6.58433	6.62995	7.02073
396.8	6.98618	-0.1798	5.25148	5.97049	6.51116	6.55443	6.58131	6.61416	7.01256
397	6.97888	-0.18652	5.25682	5.96724	6.52352	6.5496	6.57922	6.60264	7.00766
397.2	6.9733	-0.19005	5.26084	5.96571	6.53861	6.54499	6.57721	6.59604	7.00571
397.4	6.96895	-0.18681	5.26287	5.96461	6.55511	6.53979	6.57465	6.59679	7.00393
397.6	6.96221	-0.18647	5.26185	5.96253	6.57318	6.5345	6.57201	6.60333	7.00321
397.8	6.96183	-0.18584	5.25775	5.95896	6.59228	6.52757	6.56759	6.6141	7.00146
398	6.96862	-0.18678	5.25234	5.95192	6.61275	6.51835	6.56507	6.62717	6.99886
398.2	6.97374	-0.1899	5.24738	5.94119	6.63348	6.50599	6.56406	6.64057	6.99595
398.4	6.97472	-0.19092	5.24317	5.93039	6.6552	6.49086	6.56389	6.65448	6.99189
398.6	6.97298	-0.18943	5.24221	5.9182	6.67901	6.47552	6.56365	6.6663	6.98528
398.8	6.96637	-0.19223	5.24418	5.90528	6.70381	6.46016	6.562	6.67781	6.97731
399	6.95831	-0.1914	5.24868	5.89293	6.72863	6.44454	6.5605	6.68886	6.96841
399.2	6.95077	-0.18746	5.25463	5.88286	6.75281	6.43091	6.55916	6.69935	6.95951
399.4	6.94641	-0.18558	5.26097	5.87639	6.77727	6.41977	6.5605	6.70976	6.95076
399.6	6.94031	-0.17888	5.26647	5.87279	6.80125	6.40872	6.56529	6.7204	6.94285
399.8	6.92803	-0.17415	5.27147	5.87143	6.82389	6.39985	6.57159	6.73254	6.93559
400	6.91288	-0.16761	5.2753	5.8732	6.84344	6.39161	6.57942	6.74585	6.92787
400.2	6.89777	-0.16631	5.27742	5.8756	6.85963	6.38326	6.58801	6.76271	6.91965
400.4	6.89228	-0.16457	5.27525	5.8786	6.87272	6.37375	6.59616	6.78223	6.91038
400.6	6.88761	-0.16037	5.26936	5.88228	6.88209	6.36368	6.60482	6.80329	6.89868
400.8	6.87603	-0.15487	5.26251	5.88602	6.88755	6.35341	6.61434	6.8255	6.88595
401	6.8628	-0.13987	5.25558	5.89061	6.8884	6.34236	6.62233	6.84839	6.87174
401.2	6.85036	-0.1307	5.24926	5.89471	6.88681	6.33044	6.62835	6.87333	6.8578
401.4	6.83086	-0.12937	5.24616	5.89725	6.88325	6.31847	6.63442	6.89706	6.84389
401.6	6.8151	-0.12998	5.24659	5.8989	6.87856	6.3068	6.63925	6.92166	6.82991
401.8	6.79637	-0.12622	5.24951	5.9003	6.87307	6.29591	6.64142	6.94596	6.81668
402	6.78247	-0.11965	5.25475	5.90336	6.86751	6.2879	6.6405	6.97075	6.80521
402.2	6.76811	-0.11616	5.26206	5.90928	6.86111	6.28426	6.63818	6.99571	6.79562
402.4	6.76039	-0.1191	5.2731	5.91626	6.85241	6.28317	6.63523	7.02004	6.78881
402.6	6.75035	-0.1237	5.28928	5.92389	6.84189	6.28538	6.63102	7.0434	6.78288
402.8	6.73596	-0.1184	5.30851	5.93392	6.83039	6.28882	6.62576	7.0646	6.77634
403	6.7238	-0.11029	5.32776	5.94615	6.8172	6.29178	6.62021	7.08296	6.76784
403.2	6.71243	-0.11037	5.34437	5.95904	6.80237	6.29356	6.61493	7.09512	6.75654
403.4	6.70788	-0.1118	5.35767	5.97211	6.78475	6.29565	6.61085	7.10129	6.74386
403.6	6.70276	-0.11155	5.36849	5.98628	6.76411	6.29903	6.60889	7.10246	6.72908
403.8	6.69788	-0.10915	5.3755	5.99925	6.74115	6.30387	6.60825	7.09977	6.71136
404	6.69482	-0.10448	5.38052	6.0091	6.71811	6.3098	6.61058	7.09215	6.69111
404.2	6.69058	-0.1021	5.38313	6.01592	6.69522	6.3167	6.61532	7.07813	6.66656
404.4	6.68857	-0.09727	5.38367	6.01905	6.67243	6.32471	6.62009	7.06158	6.6399
404.6	6.69198	-0.09508	5.38192	6.0185	6.64769	6.33258	6.62426	7.04474	6.61397
404.8	6.69034	-0.0994	5.37883	6.0144	6.62147	6.33995	6.63023	7.02943	6.59069
405	6.69345	-0.09885	5.37533	6.00672	6.59383	6.34632	6.63677	7.01728	6.57245
405.2	6.6966	-0.09818	5.37349	5.99501	6.56511	6.35139	6.64368	7.0069	6.55819
405.4	6.69985	-0.09338	5.37329	5.98033	6.53841	6.35521	6.64988	6.99903	6.54811
405.6	6.70223	-0.08467	5.37521	5.9652	6.51388	6.35862	6.65412	6.99402	6.54112
405.8	6.70409	-0.08639	5.37839	5.95022	6.48992	6.36383	6.6559	6.99005	6.53651
406	6.70637	-0.08886	5.38152	5.93626	6.46641	6.37307	6.65555	6.98579	6.53554
406.2	6.70462	-0.0883	5.38515	5.9252	6.44462	6.38743	6.65542	6.98233	6.53947
406.4	6.69742	-0.08968	5.38984	5.91798	6.42522	6.40614	6.65553	6.9785	6.54815
406.6	6.69613	-0.09548	5.39379	5.91191	6.41075	6.42793	6.65689	6.97527	6.56006
406.8	6.69616	-0.09652	5.39893	5.90562	6.40224	6.44878	6.65954	6.97281	6.57285
407	6.69856	-0.09646	5.40305	5.89643	6.39825	6.4677	6.66108	6.96929	6.58397
407.2	6.70446	-0.09555	5.40768	5.88453	6.39807	6.48514	6.66191	6.96548	6.59437
407.4	6.71291	-0.08943	5.41263	5.86856	6.4021	6.49783	6.66269	6.96082	6.60375
407.6	6.72226	-0.09093	5.41527	5.84863	6.41097	6.50602	6.66345	6.95517	6.61409
407.8	6.72535	-0.09235	5.41658	5.82761	6.4235	6.50935	6.66223	6.94802	6.6246
408	6.72393	-0.09129	5.41692	5.80548	6.4389	6.50801	6.65956	6.93892	6.6346
408.2	6.72355	-0.08893	5.41556	5.78447	6.45533	6.5028	6.65509	6.9285	6.64484
408.4	6.72315	-0.08977	5.41264	5.76601	6.47015	6.49674	6.64811	6.91848	6.655
408.6	6.72412	-0.08608	5.40846	5.74934	6.48327	6.49194	6.63912	6.90682	6.66483
408.8	6.72489	-0.08441	5.40184	5.73542	6.49431	6.48774	6.63032	6.89491	6.67643
409	6.725	-0.07767	5.39303	5.72402	6.50355	6.48486	6.62422	6.88245	6.69196
409.2	6.72313	-0.07027	5.38149	5.71443	6.51051	6.48326	6.62023	6.87067	6.71039
409.4	6.72476	-0.0705	5.36744	5.70543	6.51744	6.48248	6.62123	6.86159	6.73014
409.6	6.73062	-0.06992	5.35245	5.6966	6.52433	6.47955	6.62504	6.85653	6.75095
409.8	6.73832	-0.06973	5.3375	5.689	6.53242	6.47675	6.62869	6.85466	6.77192
410	6.74645	-0.07345	5.32339	5.6837	6.54197	6.47353	6.63294	6.85694	6.79333
410.2	6.75647	-0.07157	5.30785	5.6796	6.55413	6.46844	6.63736	6.86177	6.81453
410.4	6.76076	-0.06579	5.28963	5.67782	6.56723	6.46302	6.64089	6.86767	6.83466
410.6	6.76114	-0.06624	5.27165	5.67885	6.57849	6.45763	6.64299	6.87356	6.85151
410.8	6.76028	-0.0707	5.25399	5.68268	6.58653	6.45251	6.64161	6.8789	6.86721
411	6.76576	-0.07965	5.23719	5.68899	6.58984	6.44747	6.63563	6.8824	6.88061
411.2	6.77346	-0.09421	5.2224	5.69508	6.58957	6.44325	6.62635	6.88559	6.89292
411.4	6.78546	-0.10838	5.20985	5.70176	6.58688	6.43943	6.61537	6.88643	6.90401
411.6	6.7917	-0.11758	5.19851	5.71003	6.58213	6.43542	6.6007	6.88674	6.91447
411.8	6.79731	-0.12567	5.18799	5.7191	6.57487	6.43237	6.5839	6.88514	6.92486
412	6.80478	-0.13694	5.17956	5.72931	6.56704	6.42959	6.56521	6.88223	6.93376
412.2	6.80473	-0.15386	5.17401	5.74024	6.55998	6.42407	6.54653	6.87859	6.94085
412.4	6.79915	-0.17005	5.17127	5.75069	6.5543	6.41338	6.52682	6.87603	6.94514
412.6	6.80596	-0.18511	5.16898	5.76204	6.55201	6.39751	6.50713	6.8744	6.94639
412.8	6.81023	-0.19297	5.16499	5.7728	6.55241	6.376	6.48887	6.87278	6.94432
413	6.81288	-0.20611	5.15777	5.78289	6.55534	6.35044	6.47375	6.87004	6.93802
413.2	6.81537	-0.21843	5.14748	5.79192	6.55877	6.32271	6.46151	6.86504	6.92809
413.4	6.81126	-0.22421	5.13474	5.80106	6.56081	6.29335	6.45126	6.85936	6.91555
413.6	6.80457	-0.22666	5.11943	5.80974	6.5601	6.26215	6.44384	6.85414	6.90123
413.8	6.79708	-0.23176	5.10266	5.81471	6.55734	6.23041	6.43824	6.8496	6.8858
414	6.79699	-0.23406	5.08625	5.81511	6.55049	6.20132	6.43644	6.84721	6.87289
414.2	6.79507	-0.23517	5.07028	5.81292	6.53959	6.17529	6.43752	6.84661	6.86443
414.4	6.78536	-0.23555	5.05571	5.80741	6.52388	6.15294	6.4388	6.85009	6.8602
414.6	6.78557	-0.23987	5.04313	5.79939	6.50331	6.13423	6.4406	6.85663	6.85784
414.8	6.78679	-0.24116	5.03373	5.79081	6.48147	6.11817	6.44161	6.86512	6.85457
415	6.78687	-0.23666	5.02847	5.78077	6.45929	6.10483	6.4404	6.87429	6.84988
415.2	6.78489	-0.23911	5.02614	5.76883	6.43742	6.09325	6.43748	6.88423	6.84193
415.4	6.78371	-0.24554	5.02596	5.75612	6.41895	6.0826	6.43416	6.89434	6.83193
415.6	6.78131	-0.25304	5.02838	5.74286	6.40247	6.07493	6.42977	6.90399	6.81825
415.8	6.77713	-0.26701	5.03144	5.73077	6.38896	6.07079	6.42605	6.91134	6.80258
416	6.77602	-0.27295	5.03468	5.72005	6.37968	6.06972	6.42284	6.91658	6.78645
416.2	6.77456	-0.28147	5.03841	5.711	6.37646	6.06734	6.42019	6.92234	6.76826
416.4	6.76684	-0.28843	5.04311	5.70152	6.37784	6.06295	6.41942	6.92831	6.74762
416.6	6.759	-0.28501	5.04937	5.69075	6.3847	6.059	6.42122	6.93542	6.72574
416.8	6.75795	-0.2793	5.05895	5.67887	6.39456	6.05527	6.42495	6.94441	6.70448
417	6.75192	-0.27703	5.06994	5.66609	6.40559	6.0512	6.4294	6.95446	6.68529
417.2	6.74964	-0.27962	5.08173	5.65392	6.41765	6.04703	6.43385	6.96587	6.66957
417.4	6.74917	-0.2796	5.09217	5.64251	6.43165	6.04162	6.43772	6.97674	6.65545
417.6	6.74823	-0.28567	5.10072	5.63406	6.44748	6.03632	6.44126	6.98701	6.64232
417.8	6.75031	-0.28682	5.10816	5.62707	6.46423	6.03135	6.44537	6.9957	6.63159
418	6.74773	-0.28531	5.11285	5.61984	6.48029	6.0271	6.45064	7.00358	6.62223
418.2	6.74206	-0.28938	5.11566	5.61151	6.49455	6.02467	6.45827	7.01013	6.61423
418.4	6.73423	-0.29071	5.11538	5.60206	6.50592	6.02638	6.4667	7.01357	6.6066
418.6	6.72183	-0.28783	5.1108	5.59278	6.51581	6.03228	6.47549	7.01314	6.60088
418.8	6.7043	-0.28521	5.10362	5.58386	6.52336	6.0407	6.48422	7.00993	6.59725
419	6.68403	-0.28265	5.09451	5.57639	6.53006	6.04965	6.49239	7.00453	6.59324
419.2	6.66859	-0.28739	5.0849	5.56995	6.53603	6.06083	6.49987	6.99681	6.58824
419.4	6.65661	-0.29247	5.07624	5.5646	6.54208	6.07558	6.5071	6.98673	6.58289
419.6	6.64452	-0.29715	5.07209	5.56066	6.54745	6.0926	6.51045	6.97301	6.57774
419.8	6.63097	-0.29775	5.07232	5.5583	6.55199	6.11185	6.50989	6.95544	6.5745
420	6.61455	-0.29819	5.07774	5.55748	6.55615	6.13236	6.50628	6.93528	6.57297
420.2	6.59799	-0.29329	5.08671	5.55943	6.56016	6.15273	6.50052	6.91338	6.57074
420.4	6.58669	-0.29552	5.09961	5.56579	6.56146	6.17421	6.49474	6.89148	6.56754
420.6	6.57462	-0.30136	5.11655	5.57447	6.56059	6.19509	6.49163	6.8691	6.56564
420.8	6.57078	-0.29864	5.13668	5.58389	6.55794	6.21537	6.49067	6.84749	6.56469
421	6.56575	-0.29665	5.15901	5.59258	6.55356	6.2331	6.49261	6.82772	6.56348
421.2	6.55259	-0.29526	5.18114	5.60054	6.54871	6.24887	6.49619	6.81068	6.56311
421.4	6.54576	-0.30146	5.20127	5.61007	6.5439	6.25988	6.50165	6.79583	6.56377
421.6	6.54487	-0.30811	5.21909	5.61884	6.53967	6.26557	6.50819	6.78187	6.56559
421.8	6.54885	-0.30848	5.23367	5.62684	6.53738	6.26732	6.51665	6.76919	6.56853
422	6.55653	-0.31896	5.24397	5.63319	6.53636	6.26605	6.52544	6.7573	6.57246
422.2	6.56213	-0.32365	5.24965	5.63762	6.53499	6.26146	6.53532	6.74835	6.5767
422.4	6.57232	-0.32403	5.24982	5.64013	6.53095	6.25343	6.545	6.74031	6.58133
422.6	6.57687	-0.32231	5.24432	5.64111	6.52405	6.24332	6.55393	6.73408	6.58678
422.8	6.58171	-0.32404	5.23421	5.64188	6.51441	6.23334	6.56136	6.73087	6.59089
423	6.58135	-0.3251	5.21936	5.64434	6.50221	6.22565	6.56767	6.72815	6.59317
423.2	6.58092	-0.3228	5.20125	5.64697	6.48565	6.22125	6.5724	6.72602	6.59491
423.4	6.58706	-0.31547	5.18127	5.65046	6.46641	6.21912	6.57723	6.72485	6.59753
423.6	6.59247	-0.30931	5.16193	5.65381	6.44529	6.22098	6.58141	6.726	6.59992
423.8	6.60182	-0.30814	5.1448	5.65641	6.42393	6.22783	6.58315	6.72837	6.60156
424	6.60271	-0.30444	5.13054	5.65803	6.40233	6.24032	6.58385	6.73277	6.60303
424.2	6.60444	-0.30467	5.1179	5.66019	6.38231	6.25478	6.58269	6.73719	6.60207
424.4	6.60584	-0.30445	5.10818	5.66041	6.36436	6.2709	6.57848	6.74128	6.59609
424.6	6.60471	-0.30729	5.1007	5.66158	6.34841	6.28708	6.571	6.74488	6.58675
424.8	6.60359	-0.31339	5.09445	5.66456	6.33445	6.30164	6.56093	6.74752	6.57575
425	6.60184	-0.32059	5.08788	5.66884	6.32165	6.31397	6.55082	6.75129	6.5635
425.2	6.59711	-0.33554	5.08021	5.67478	6.30918	6.32295	6.53978	6.75401	6.55182
425.4	6.59492	-0.34216	5.07298	5.68248	6.29902	6.32823	6.52738	6.7559	6.53974
425.6	6.59618	-0.34529	5.06595	5.69343	6.29111	6.33133	6.51392	6.75835	6.52924
425.8	6.59775	-0.34478	5.0597	5.70606	6.28425	6.33035	6.50036	6.75971	6.52232
426	6.59974	-0.34035	5.05427	5.71863	6.27873	6.32551	6.48629	6.76093	6.51972
426.2	6.59769	-0.33443	5.04934	5.73081	6.27587	6.3183	6.47429	6.76325	6.52193
426.4	6.59784	-0.32212	5.04646	5.74167	6.27569	6.31112	6.46296	6.76468	6.53007
426.6	6.59301	-0.31579	5.04456	5.75175	6.27859	6.30356	6.45196	6.76382	6.54369
426.8	6.58957	-0.31552	5.04279	5.75977	6.28324	6.29388	6.44116	6.76168	6.56162
427	6.5879	-0.3188	5.03989	5.76463	6.28884	6.28083	6.42917	6.75678	6.58148
427.2	6.58521	-0.31763	5.03708	5.7672	6.29778	6.26438	6.4164	6.74962	6.60088
427.4	6.58094	-0.32002	5.03369	5.76938	6.31044	6.24462	6.40295	6.74027	6.61939
427.6	6.57426	-0.32426	5.02928	5.77212	6.32537	6.22381	6.39187	6.73088	6.63718
427.8	6.57452	-0.32984	5.02207	5.77355	6.34002	6.20377	6.38467	6.723	6.65289
428	6.57413	-0.33453	5.01384	5.77413	6.35419	6.18561	6.37901	6.71715	6.66505
428.2	6.57169	-0.34411	5.00603	5.77297	6.36778	6.16957	6.37529	6.71271	6.67335
428.4	6.57243	-0.34634	4.99863	5.7724	6.37992	6.15602	6.37271	6.71017	6.68013
428.6	6.58035	-0.35603	4.99454	5.77209	6.39248	6.14367	6.37139	6.70898	6.68513
428.8	6.58346	-0.36143	4.99344	5.77086	6.40636	6.1347	6.37143	6.70843	6.68741
429	6.58811	-0.36914	4.99603	5.76901	6.42239	6.12824	6.37251	6.70774	6.68763
429.2	6.5953	-0.37845	5.00363	5.76749	6.44046	6.12343	6.3732	6.70501	6.68619
429.4	6.59797	-0.38371	5.01652	5.76631	6.46001	6.11901	6.37248	6.69894	6.68319
429.6	6.60599	-0.38626	5.03541	5.7646	6.48135	6.1137	6.36899	6.69031	6.67974
429.8	6.61041	-0.38871	5.05803	5.76146	6.50312	6.10747	6.36383	6.67936	6.67615
430	6.61267	-0.38853	5.08262	5.75761	6.52516	6.10091	6.35809	6.66826	6.67101
430.2	6.61338	-0.38983	5.10801	5.75341	6.54412	6.09427	6.35298	6.65721	6.66512
430.4	6.61462	-0.39493	5.13238	5.74974	6.55684	6.08801	6.3497	6.64692	6.65985
430.6	6.61104	-0.40018	5.15571	5.74454	6.56276	6.08111	6.34832	6.63771	6.65657
430.8	6.60588	-0.4017	5.17748	5.73966	6.56241	6.07507	6.34594	6.63063	6.65324
431	6.60457	-0.41107	5.19576	5.73519	6.55647	6.06859	6.34394	6.62566	6.65046
431.2	6.60523	-0.41872	5.20942	5.73271	6.5475	6.06177	6.34239	6.62243	6.64814
431.4	6.60669	-0.42737	5.21881	5.73116	6.53714	6.05384	6.34348	6.62137	6.64516
431.6	6.60922	-0.43205	5.22395	5.72925	6.52488	6.04658	6.34694	6.62202	6.64045
431.8	6.60952	-0.43921	5.22545	5.72901	6.5116	6.0398	6.3511	6.62456	6.63331
432	6.61239	-0.44894	5.22479	5.73099	6.49716	6.03375	6.35498	6.62837	6.62287
432.2	6.61782	-0.45016	5.22248	5.73507	6.48249	6.02697	6.3573	6.63286	6.60928
432.4	6.61775	-0.45147	5.21824	5.74048	6.46865	6.02064	6.35822	6.63719	6.59505
432.6	6.6171	-0.45451	5.21296	5.74596	6.45583	6.017	6.35892	6.64319	6.57966
432.8	6.62163	-0.46367	5.20718	5.75171	6.44323	6.01642	6.36107	6.64971	6.56213
433	6.6327	-0.46309	5.20214	5.7583	6.4311	6.01765	6.36406	6.65466	6.54496
433.2	6.63719	-0.46305	5.19874	5.76506	6.41992	6.01863	6.36709	6.65906	6.52871
433.4	6.6391	-0.46081	5.19826	5.77106	6.40952	6.01923	6.37125	6.66236	6.51541
433.6	6.63643	-0.45937	5.1988	5.77602	6.39933	6.02179	6.37514	6.66641	6.50352
433.8	6.63172	-0.46138	5.19886	5.77932	6.39041	6.02496	6.3806	6.66924	6.49405
434	6.63016	-0.46299	5.19857	5.78029	6.38369	6.0286	6.38658	6.67269	6.48671
434.2	6.62956	-0.47199	5.19641	5.78052	6.37718	6.03076	6.39335	6.677	6.48225
434.4	6.62833	-0.4757	5.19242	5.78011	6.36957	6.0322	6.39904	6.6812	6.48103
434.6	6.62479	-0.47695	5.18568	5.78053	6.36011	6.03257	6.40261	6.68566	6.4849
434.8	6.62482	-0.47982	5.17704	5.78183	6.34839	6.03195	6.4055	6.68883	6.49389
435	6.62762	-0.47943	5.16617	5.7834	6.33556	6.03093	6.40814	6.69139	6.50649
435.2	6.63035	-0.46895	5.15432	5.78491	6.32337	6.03057	6.4109	6.69331	6.52334
435.4	6.6255	-0.45221	5.14151	5.7864	6.31274	6.03109	6.41494	6.69682	6.54271
435.6	6.62112	-0.43517	5.12726	5.78886	6.30444	6.03269	6.42018	6.69992	6.56524
435.8	6.61951	-0.42376	5.1124	5.78958	6.30031	6.03388	6.42574	6.70133	6.59059
436	6.62307	-0.40713	5.09717	5.78843	6.30143	6.0367	6.43179	6.70095	6.61835
436.2	6.62915	-0.3919	5.08283	5.78503	6.30635	6.0418	6.43799	6.69922	6.64666
436.4	6.63456	-0.38124	5.06999	5.77998	6.31417	6.04753	6.44243	6.69601	6.67268
436.6	6.63898	-0.37009	5.05927	5.77273	6.32388	6.0534	6.44547	6.69081	6.69607
436.8	6.64435	-0.36118	5.0527	5.76223	6.3354	6.06061	6.44471	6.68704	6.71579
437	6.65074	-0.35843	5.04849	5.75071	6.34785	6.06966	6.4431	6.68378	6.73196
437.2	6.65403	-0.35921	5.04569	5.73866	6.36158	6.08018	6.44077	6.68141	6.74491
437.4	6.64868	-0.36173	5.04462	5.72624	6.37395	6.09336	6.43916	6.6806	6.75485
437.6	6.64852	-0.36157	5.04484	5.71396	6.38396	6.10945	6.44045	6.68207	6.7609
437.8	6.64077	-0.3611	5.04605	5.70186	6.39261	6.12684	6.44295	6.68685	6.76242
438	6.62852	-0.36023	5.04871	5.69017	6.40003	6.14351	6.44469	6.69359	6.76083
438.2	6.62055	-0.36793	5.0503	5.6792	6.40544	6.15742	6.44527	6.70043	6.75666
438.4	6.60666	-0.37207	5.0511	5.66915	6.41054	6.16913	6.44443	6.70535	6.74998
438.6	6.59399	-0.37167	5.0523	5.65812	6.41526	6.17825	6.44214	6.70597	6.74045
438.8	6.59025	-0.36741	5.0532	5.64726	6.41938	6.187	6.43838	6.70158	6.7291
439	6.5861	-0.36739	5.05496	5.63651	6.42289	6.19273	6.43348	6.69059	6.71572
439.2	6.58524	-0.36686	5.05802	5.62639	6.42487	6.19473	6.4266	6.67293	6.70064
439.4	6.58946	-0.36891	5.06256	5.61455	6.42493	6.19542	6.41806	6.65123	6.68632
439.6	6.59386	-0.37539	5.06856	5.59964	6.42309	6.19644	6.40877	6.62636	6.67188
439.8	6.59858	-0.37828	5.07371	5.58353	6.41917	6.1981	6.4015	6.5998	6.65786
440	6.60293	-0.38153	5.07858	5.56792	6.41307	6.19968	6.39579	6.57544	6.64575
440.2	6.60914	-0.38423	5.08524	5.55345	6.40279	6.20155	6.39187	6.55362	6.6354
440.4	6.61346	-0.38597	5.09163	5.54088	6.3892	6.20395	6.38942	6.53517	6.62707
440.6	6.6233	-0.39153	5.09842	5.52979	6.37392	6.20555	6.38733	6.51952	6.62023
440.8	6.63643	-0.39774	5.10459	5.51966	6.35534	6.20684	6.38295	6.50581	6.61489
441	6.6487	-0.40319	5.1095	5.50968	6.33524	6.2063	6.37631	6.49328	6.61083
441.2	6.6645	-0.41025	5.11436	5.49835	6.31512	6.2059	6.36949	6.48156	6.60703
441.4	6.67296	-0.42378	5.1196	5.48509	6.29422	6.20603	6.3629	6.4708	6.60455
441.6	6.68046	-0.43949	5.12456	5.47236	6.27386	6.20787	6.35684	6.45893	6.60383
441.8	6.68971	-0.4599	5.12841	5.46119	6.25559	6.21157	6.35112	6.44475	6.60403
442	6.69624	-0.47028	5.13098	5.45206	6.23861	6.21661	6.3463	6.43092	6.60453
442.2	6.7043	-0.48079	5.13098	5.44336	6.22419	6.2228	6.34338	6.41873	6.60459
442.4	6.7013	-0.48586	5.12832	5.43488	6.21283	6.23116	6.34454	6.40927	6.60312
442.6	6.69877	-0.49013	5.12372	5.42819	6.205	6.24068	6.34999	6.40393	6.60023
442.8	6.69074	-0.49508	5.11785	5.42474	6.20106	6.25007	6.35878	6.40272	6.59591
443	6.68207	-0.49137	5.1118	5.42425	6.20245	6.258	6.36959	6.40431	6.59167
443.2	6.67967	-0.50009	5.1031	5.42421	6.20831	6.26557	6.38139	6.40882	6.58792
443.4	6.67231	-0.50546	5.09249	5.42448	6.21773	6.27265	6.39277	6.41741	6.58623
443.6	6.66754	-0.509	5.07893	5.42436	6.23123	6.27956	6.40226	6.43113	6.5868
443.8	6.66622	-0.51156	5.06332	5.42369	6.25016	6.28457	6.40993	6.44739	6.59032
444	6.65712	-0.51652	5.04566	5.42168	6.27429	6.28728	6.41626	6.4672	6.59747
444.2	6.65373	-0.52478	5.02605	5.42036	6.30058	6.28808	6.42277	6.48927	6.60857
444.4	6.64801	-0.53174	5.006	5.4207	6.32877	6.28825	6.42959	6.50958	6.62237
444.6	6.64609	-0.53057	4.98535	5.42196	6.35867	6.28794	6.43748	6.52908	6.63822
444.8	6.64575	-0.52724	4.9661	5.42496	6.38968	6.2869	6.44719	6.54705	6.65541
445	6.64927	-0.52317	4.94885	5.42764	6.42181	6.28516	6.4591	6.56375	6.67192
445.2	6.65838	-0.50996	4.93495	5.43099	6.45333	6.28244	6.473	6.57932	6.68752
445.4	6.66496	-0.50356	4.92479	5.43526	6.48269	6.27865	6.48665	6.59225	6.70204
445.6	6.67042	-0.49732	4.91798	5.44055	6.50992	6.27353	6.49919	6.6021	6.71495
445.8	6.67669	-0.48993	4.91517	5.44648	6.53511	6.26676	6.50872	6.61018	6.72708
446	6.68852	-0.47809	4.91539	5.45453	6.5552	6.26103	6.51448	6.6181	6.73836
446.2	6.68883	-0.47772	4.91779	5.46502	6.5698	6.25658	6.51616	6.62743	6.74787
446.4	6.68636	-0.47665	4.92058	5.47799	6.58016	6.25258	6.51415	6.63892	6.75524
446.6	6.68305	-0.4747	4.92288	5.49222	6.58631	6.24878	6.5083	6.6515	6.76037
446.8	6.68842	-0.47984	4.92362	5.50782	6.58873	6.24392	6.50058	6.66628	6.76281
447	6.69109	-0.47865	4.9218	5.52487	6.58728	6.23749	6.49398	6.68066	6.76225
447.2	6.69484	-0.47093	4.91794	5.54257	6.58357	6.22855	6.4866	6.69381	6.75801
447.4	6.70145	-0.46357	4.91311	5.56021	6.57848	6.21747	6.47925	6.70577	6.75071
447.6	6.70905	-0.45623	4.90786	5.57793	6.57335	6.2052	6.47129	6.71536	6.74204
447.8	6.71417	-0.4485	4.90248	5.59329	6.5685	6.19145	6.46243	6.72282	6.73176
448	6.71843	-0.44188	4.89648	5.6072	6.56408	6.17594	6.45212	6.72718	6.7205
448.2	6.72426	-0.43855	4.88922	5.61904	6.56151	6.16034	6.44117	6.72765	6.70912
448.4	6.72463	-0.42654	4.88199	5.6293	6.56112	6.14577	6.43202	6.72393	6.698
448.6	6.72866	-0.41316	4.87584	5.63887	6.562	6.1326	6.42392	6.71641	6.68808
448.8	6.73407	-0.41172	4.87108	5.64884	6.56361	6.12201	6.41742	6.70574	6.68094
449	6.74283	-0.4099	4.8673	5.65737	6.56384	6.11262	6.41136	6.6927	6.67814
449.2	6.75186	-0.41025	4.86453	5.6646	6.56213	6.10372	6.40247	6.6817	6.68031
449.4	6.76387	-0.40985	4.86263	5.66957	6.55713	6.09732	6.39186	6.67214	6.68662
449.6	6.77156	-0.40707	4.86063	5.67364	6.54759	6.09324	6.38061	6.66312	6.69646
449.8	6.77195	-0.40364	4.85819	5.67621	6.53223	6.09131	6.36739	6.65485	6.7121
450	6.77491	-0.4067	4.85813	5.67784	6.50964	6.09089	6.3515	6.64824	6.73158
450.2	6.77661	-0.40696	4.86074	5.67829	6.47993	6.09096	6.33383	6.64197	6.7537
450.4	6.77938	-0.40801	4.86448	5.67817	6.44488	6.09208	6.31399	6.63755	6.77663
450.6	6.7859	-0.40564	4.87032	5.67751	6.40487	6.0935	6.29305	6.63312	6.79745
450.8	6.79194	-0.4007	4.87692	5.67697	6.36019	6.0955	6.27253	6.62851	6.81585
451	6.79381	-0.39587	4.88386	5.67794	6.31455	6.09938	6.25615	6.62267	6.83002
451.2	6.80125	-0.39282	4.89108	5.68054	6.26819	6.10538	6.2467	6.61581	6.84
451.4	6.80659	-0.39274	4.89743	5.68575	6.22303	6.11287	6.24267	6.60871	6.84653
451.6	6.81218	-0.3918	4.90282	5.69438	6.18071	6.12206	6.24462	6.60142	6.84933
451.8	6.81152	-0.38831	4.90586	5.70512	6.14219	6.13242	6.25144	6.59644	6.84877
452	6.80539	-0.37525	4.90662	5.71653	6.10967	6.14403	6.26078	6.59647	6.846
452.2	6.8026	-0.36874	4.90439	5.72788	6.08524	6.15912	6.27295	6.59938	6.84048
452.4	6.80033	-0.35898	4.899	5.73833	6.06897	6.17728	6.28767	6.60352	6.83425
452.6	6.8	-0.35549	4.89219	5.74636	6.06144	6.19587	6.30267	6.60907	6.83109
452.8	6.79704	-0.35784	4.88661	5.75052	6.06155	6.21322	6.31801	6.61587	6.82928
453	6.80048	-0.36087	4.88242	5.75026	6.07048	6.22818	6.33402	6.62308	6.83053
453.2	6.80008	-0.36445	4.87973	5.74536	6.08754	6.24254	6.35117	6.63071	6.83522
453.4	6.79627	-0.36059	4.88037	5.736	6.1095	6.2554	6.37048	6.63705	6.84371
453.6	6.79584	-0.36692	4.88499	5.72328	6.13503	6.26728	6.39277	6.64322	6.85468
453.8	6.79219	-0.37382	4.89399	5.7091	6.16401	6.27785	6.41961	6.64695	6.8659
454	6.78999	-0.38523	4.90718	5.69218	6.19429	6.2882	6.44963	6.64984	6.87777
454.2	6.79085	-0.39691	4.92526	5.67402	6.2224	6.29894	6.48163	6.653	6.88794
454.4	6.7853	-0.40167	4.9468	5.65599	6.24782	6.30966	6.51383	6.6554	6.89542
454.6	6.78448	-0.39741	4.97044	5.63917	6.27092	6.31898	6.54415	6.66007	6.90037
454.8	6.78578	-0.39794	4.99788	5.62567	6.2912	6.32813	6.56992	6.66732	6.90223
455	6.78902	-0.39737	5.02731	5.61554	6.30968	6.33657	6.59048	6.67711	6.89964
455.2	6.79427	-0.39291	5.05803	5.61101	6.3263	6.34369	6.60485	6.68891	6.8946
455.4	6.79986	-0.39326	5.08833	5.61042	6.34273	6.34915	6.61292	6.70201	6.88959
455.6	6.80766	-0.39341	5.11715	5.61335	6.3568	6.35232	6.61539	6.71733	6.88393
455.8	6.81742	-0.39738	5.14392	5.61929	6.36948	6.35394	6.61236	6.73517	6.87776
456	6.82723	-0.41156	5.1661	5.62765	6.38041	6.35531	6.60576	6.75538	6.87103
456.2	6.83974	-0.42142	5.18286	5.63643	6.38962	6.35618	6.59725	6.7777	6.86159
456.4	6.85178	-0.42186	5.19446	5.64573	6.40006	6.35606	6.58737	6.80149	6.84973
456.6	6.85829	-0.42279	5.20044	5.65469	6.41166	6.3542	6.57742	6.82407	6.8352
456.8	6.86588	-0.42164	5.20217	5.66137	6.42475	6.35305	6.56786	6.84613	6.81951
457	6.87174	-0.41139	5.20029	5.66598	6.43831	6.3523	6.55956	6.86694	6.80366
457.2	6.873	-0.40541	5.19497	5.67025	6.45431	6.35134	6.55261	6.88571	6.78909
457.4	6.87176	-0.40463	5.18906	5.67387	6.47299	6.35076	6.5481	6.90431	6.77721
457.6	6.8678	-0.40487	5.18382	5.67702	6.4929	6.35275	6.54527	6.92161	6.76799
457.8	6.8661	-0.40888	5.1788	5.67976	6.51333	6.35518	6.54401	6.93802	6.76201
458	6.87237	-0.41648	5.17322	5.68513	6.53388	6.35842	6.54432	6.95261	6.76135
458.2	6.87855	-0.42756	5.16711	5.69119	6.55313	6.36208	6.54686	6.96449	6.7653
458.4	6.88231	-0.42955	5.16354	5.69872	6.56845	6.36567	6.54993	6.97636	6.77279
458.6	6.89263	-0.43437	5.16292	5.70713	6.57889	6.36942	6.55107	6.98966	6.78279
458.8	6.90295	-0.43842	5.16312	5.71603	6.58576	6.3735	6.55125	7.00471	6.79607
459	6.91552	-0.44254	5.16339	5.72328	6.58924	6.37707	6.54904	7.02088	6.81145
459.2	6.93161	-0.443	5.16335	5.73017	6.58987	6.38031	6.5446	7.03878	6.82834
459.4	6.93817	-0.44717	5.16337	5.73828	6.58618	6.38337	6.54134	7.05625	6.84543
459.6	6.94543	-0.4479	5.16505	5.74842	6.58019	6.3874	6.54015	7.07372	6.86458
459.8	6.95032	-0.44312	5.16774	5.75894	6.57292	6.39119	6.54152	7.09061	6.88595
460	6.94876	-0.43476	5.17287	5.77116	6.56577	6.39386	6.54809	7.10804	6.90716
460.2	6.94971	-0.42424	5.17896	5.78328	6.55874	6.39493	6.55893	7.12685	6.92899
460.4	6.95587	-0.41361	5.1854	5.79547	6.5501	6.39538	6.57248	7.14581	6.94983
460.6	6.96138	-0.40089	5.19197	5.80814	6.53809	6.3947	6.5894	7.16385	6.9717
460.8	6.96655	-0.38975	5.19681	5.82141	6.525	6.39352	6.60956	7.18153	6.99614
461	6.97277	-0.3799	5.20104	5.83495	6.51299	6.39306	6.6326	7.19933	7.02069
461.2	6.96997	-0.36996	5.20588	5.84728	6.5029	6.39329	6.65691	7.21867	7.04614
461.4	6.97109	-0.36175	5.20901	5.8586	6.49507	6.39437	6.68191	7.23821	7.07124
461.6	6.97626	-0.35222	5.21094	5.8684	6.49165	6.39731	6.70779	7.25836	7.09412
461.8	6.98283	-0.34408	5.21091	5.87463	6.49288	6.40204	6.73469	7.27822	7.11434
462	6.99486	-0.33139	5.21059	5.87841	6.49892	6.41075	6.76405	7.29754	7.13285
462.2	6.99898	-0.32217	5.21141	5.88268	6.50997	6.42357	6.7972	7.31482	7.14904
462.4	7.00522	-0.31884	5.21511	5.88604	6.52635	6.43994	6.83424	7.33066	7.16493
462.6	7.00911	-0.31128	5.22254	5.88815	6.54679	6.45922	6.87534	7.345	7.18073
462.8	7.01437	-0.30024	5.23355	5.89004	6.57085	6.48184	6.92131	7.3574	7.19547
463	7.02589	-0.28641	5.2464	5.89247	6.59772	6.50544	6.96872	7.36729	7.21211
463.2	7.03757	-0.27408	5.2618	5.89531	6.62418	6.53028	7.01705	7.37401	7.23039
463.4	7.05318	-0.27275	5.28015	5.89926	6.64763	6.55586	7.06387	7.37872	7.25024
463.6	7.07006	-0.26963	5.3016	5.90595	6.67174	6.58245	7.10706	7.38515	7.27021
463.8	7.08795	-0.25437	5.32512	5.91425	6.69584	6.61014	7.14701	7.39146	7.28911
464	7.10368	-0.24293	5.3497	5.92398	6.71811	6.63743	7.18197	7.39898	7.30594
464.2	7.12029	-0.23088	5.37472	5.93762	6.73726	6.66282	7.21322	7.40653	7.31959
464.4	7.14235	-0.21634	5.40048	5.9564	6.75516	6.6858	7.23924	7.41612	7.33078
464.6	7.16858	-0.20536	5.42698	5.97862	6.77186	6.70657	7.26164	7.42891	7.34169
464.8	7.19463	-0.19203	5.45481	6.00291	6.78742	6.72687	7.28198	7.44427	7.354
465	7.2278	-0.17748	5.48332	6.02854	6.80275	6.74583	7.30094	7.46213	7.36574
465.2	7.26363	-0.16827	5.51173	6.0549	6.81647	6.76373	7.3184	7.48226	7.37843
465.4	7.29213	-0.17005	5.53858	6.08135	6.82905	6.78151	7.33558	7.50449	7.39257
465.6	7.32138	-0.16964	5.56122	6.10799	6.83928	6.79927	7.3511	7.52975	7.4064
465.8	7.35814	-0.17256	5.5788	6.13438	6.84948	6.81769	7.36563	7.55844	7.42268
466	7.40025	-0.16974	5.59053	6.16085	6.86004	6.83898	7.38166	7.59141	7.44075
466.2	7.44152	-0.15395	5.59831	6.18736	6.87122	6.86381	7.39922	7.62851	7.46018
466.4	7.47793	-0.14292	5.60187	6.2143	6.88602	6.89258	7.42038	7.66962	7.48193
466.6	7.51299	-0.13704	5.60218	6.24011	6.90271	6.92421	7.44532	7.71083	7.50487
466.8	7.55035	-0.12359	5.59971	6.26627	6.92274	6.9592	7.47322	7.75146	7.5304
467	7.59077	-0.11263	5.59528	6.29427	6.94629	6.99438	7.50375	7.79049	7.55913
467.2	7.63957	-0.11142	5.59066	6.3228	6.97396	7.03245	7.53688	7.82781	7.59158
467.4	7.68765	-0.1143	5.58705	6.34896	7.00349	7.07468	7.57174	7.86263	7.62815
467.6	7.74016	-0.11802	5.58502	6.37144	7.03294	7.1197	7.60641	7.89273	7.66888
467.8	7.78815	-0.12094	5.58607	6.39024	7.06242	7.16507	7.64013	7.92015	7.71182
468	7.83321	-0.12373	5.58909	6.40679	7.09046	7.21147	7.67224	7.94439	7.75572
468.2	7.89355	-0.12032	5.59509	6.4205	7.11832	7.25755	7.70218	7.96902	7.80081
468.4	7.9572	-0.10628	5.60364	6.43323	7.14552	7.30308	7.72944	7.99653	7.84768
468.6	8.02834	-0.0948	5.61407	6.44486	7.17533	7.34828	7.75618	8.02737	7.89843
468.8	8.10584	-0.08417	5.62615	6.45729	7.20953	7.39188	7.78518	8.06359	7.95439
469	8.184	-0.07594	5.64008	6.47087	7.24495	7.43177	7.81684	8.10509	8.01768
469.2	8.25278	-0.06121	5.65549	6.48705	7.2813	7.46806	7.85245	8.15287	8.08741
469.4	8.3196	-0.0487	5.67374	6.50524	7.31937	7.5001	7.89261	8.20595	8.16281
469.6	8.3887	-0.02759	5.69299	6.5244	7.36046	7.53042	7.93532	8.26317	8.24662
469.8	8.45916	-0.01034	5.7135	6.54244	7.40434	7.55806	7.98033	8.32582	8.33825
470	8.53035	0.00962	5.73871	6.55892	7.45051	7.58634	8.02821	8.39162	8.4387
470.2	8.60497	0.03261	5.76748	6.57529	7.49703	7.61595	8.07551	8.46037	8.54707
470.4	8.69053	0.05931	5.80063	6.59107	7.54241	7.64828	8.12213	8.53051	8.66248
470.6	8.77019	0.08438	5.83738	6.60498	7.58635	7.68365	8.17134	8.60414	8.78228
470.8	8.85416	0.11582	5.87609	6.61873	7.63171	7.72248	8.22427	8.67937	8.90317
471	8.9531	0.14286	5.91713	6.63312	7.67875	7.76499	8.27964	8.75763	9.02355
471.2	9.0479	0.16647	5.95939	6.64681	7.72665	7.81094	8.33789	8.83635	9.14262
471.4	9.14313	0.19098	6.00234	6.66235	7.77836	7.86039	8.40094	8.91704	9.26124
471.6	9.23922	0.21744	6.0479	6.67983	7.83373	7.91365	8.47083	9.00129	9.38065
471.8	9.33228	0.24557	6.09398	6.70016	7.89087	7.97041	8.546	9.08822	9.50107
472	9.43742	0.27874	6.14093	6.7261	7.95008	8.03215	8.62618	9.1788	9.62238
472.2	9.54361	0.30907	6.1887	6.75595	8.01286	8.09589	8.71241	9.2732	9.74386
472.4	9.66228	0.34419	6.23836	6.78833	8.07972	8.16197	8.8024	9.3704	9.8689
472.6	9.78961	0.38318	6.29013	6.82404	8.15089	8.22752	8.8951	9.47169	10.0008
472.8	9.9159	0.42073	6.3448	6.86291	8.22606	8.29279	8.98856	9.57689	10.141
473	10.0372	0.4534	6.40259	6.90548	8.30291	8.35787	9.08293	9.68529	10.2884
473.2	10.1543	0.47977	6.46389	6.9504	8.37991	8.42455	9.1812	9.7966	10.4406
473.4	10.2731	0.51258	6.52848	6.99848	8.45713	8.49199	9.28423	9.91351	10.5944
473.6	10.3938	0.55085	6.59491	7.05108	8.53538	8.56128	9.39282	10.0357	10.7486
473.8	10.5221	0.58596	6.66281	7.10785	8.6119	8.63208	9.50585	10.162	10.902
474	10.6637	0.6218	6.73154	7.16846	8.68816	8.70164	9.62215	10.2924	11.0546
474.2	10.8126	0.6559	6.80265	7.23605	8.76651	8.77143	9.74269	10.4284	11.2098
474.4	10.9633	0.689	6.87723	7.31043	8.84492	8.84185	9.86543	10.5714	11.3648
474.6	11.1227	0.7285	6.95276	7.38891	8.92324	8.91318	9.98985	10.7212	11.5176
474.8	11.2969	0.77963	7.02954	7.4729	9.00158	8.98627	10.1147	10.8773	11.6704
475	11.4826	0.82192	7.10823	7.5598	9.08055	9.05945	10.2385	11.0374	11.8224
475.2	11.6573	0.85641	7.18635	7.65014	9.16033	9.13514	10.3599	11.1997	11.9786
475.4	11.8323	0.89313	7.26224	7.74414	9.2408	9.21378	10.4787	11.3649	12.1416
475.6	12.0092	0.94125	7.33433	7.83833	9.32319	9.29819	10.5973	11.5318	12.3091
475.8	12.1885	0.97914	7.40378	7.93408	9.40804	9.39008	10.72	11.6968	12.4822
476	12.3748	1.02373	7.47136	8.03086	9.49562	9.48871	10.8476	11.8597	12.6572
476.2	12.565	1.07042	7.53775	8.12892	9.58619	9.59401	10.9821	12.0186	12.8354
476.4	12.7601	1.11375	7.60156	8.22776	9.67841	9.70492	11.1252	12.1748	13.0173
476.6	12.9646	1.14956	7.66444	8.32689	9.77082	9.81961	11.2755	12.3273	13.2044
476.8	13.1675	1.1911	7.72528	8.42568	9.86359	9.93877	11.4362	12.4793	13.3973
477	13.3732	1.23693	7.78741	8.52498	9.9551	10.0617	11.6089	12.6335	13.5962
477.2	13.5916	1.27721	7.8508	8.62463	10.0441	10.1874	11.7928	12.7896	13.7969
477.4	13.8043	1.3246	7.91625	8.72322	10.13	10.312	11.986	12.9483	13.9977
477.6	14.0118	1.37219	7.98623	8.82364	10.2156	10.436	12.1838	13.1125	14.1996
477.8	14.2289	1.42389	8.06027	8.92596	10.3048	10.5593	12.3842	13.2808	14.402
478	14.4519	1.48027	8.13436	9.03284	10.3974	10.6832	12.5875	13.454	14.6094
478.2	14.6828	1.52441	8.20954	9.14588	10.4949	10.8058	12.793	13.6347	14.8225
478.4	14.9231	1.57571	8.28303	9.2661	10.5987	10.9281	13.0008	13.8212	15.04
478.6	15.1735	1.62618	8.35575	9.39356	10.7104	11.0499	13.2099	14.0106	15.2663
478.8	15.4201	1.67874	8.42897	9.52709	10.8282	11.1715	13.4192	14.2042	15.5046
479	15.6741	1.74121	8.50226	9.66508	10.9503	11.2951	13.6295	14.4018	15.7579
479.2	15.9321	1.81914	8.57717	9.80524	11.077	11.4233	13.8408	14.604	16.0252
479.4	16.194	1.90279	8.65363	9.94422	11.2096	11.5589	14.0546	14.812	16.3078
479.6	16.4582	1.98407	8.73086	10.0801	11.3474	11.7057	14.2723	15.0275	16.6041
479.8	16.7163	2.06728	8.81264	10.2112	11.4885	11.8611	14.4949	15.25	16.9105
480	16.9954	2.15206	8.89919	10.3378	11.633	12.0255	14.7218	15.4776	17.2224
480.2	17.2901	2.2337	8.9904	10.4602	11.7797	12.1985	14.949	15.7159	17.5367
480.4	17.5792	2.31485	9.08912	10.5772	11.9312	12.3794	15.1778	15.9682	17.8532
480.6	17.8718	2.38978	9.19271	10.691	12.0893	12.5648	15.412	16.2327	18.1706
480.8	18.1713	2.47137	9.30094	10.8061	12.253	12.7544	15.6502	16.509	18.4901
481	18.4782	2.54873	9.41353	10.9249	12.4212	12.9486	15.8922	16.7952	18.8138
481.2	18.7856	2.62487	9.52938	11.0498	12.5943	13.147	16.1387	17.0903	19.1444
481.4	19.1167	2.71053	9.64986	11.1823	12.7751	13.3499	16.3899	17.3903	19.4848
481.6	19.4583	2.80386	9.77502	11.3228	12.9606	13.558	16.6431	17.6955	19.8348
481.8	19.8097	2.90586	9.90333	11.4699	13.1519	13.7732	16.8975	18.0048	20.1913
482	20.1565	3.00729	10.0353	11.6229	13.3523	13.9964	17.1579	18.3151	20.5546
482.2	20.5178	3.10479	10.1698	11.7792	13.5626	14.2277	17.4249	18.6297	20.9239
482.4	20.8927	3.19797	10.3085	11.9376	13.7812	14.4675	17.6938	18.9477	21.3019
482.6	21.2835	3.28736	10.4503	12.0966	14.0045	14.7137	17.9672	19.2692	21.6884
482.8	21.6907	3.38842	10.5941	12.2575	14.2334	14.968	18.2455	19.5952	22.0798
483	22.098	3.49454	10.7402	12.4228	14.4686	15.2296	18.5278	19.9274	22.4742
483.2	22.5033	3.60458	10.8918	12.591	14.7099	15.4949	18.8141	20.2685	22.8734
483.4	22.9037	3.72045	11.0467	12.7647	14.9569	15.7648	19.1054	20.6174	23.2777
483.6	23.3151	3.833	11.2055	12.9433	15.207	16.0402	19.3944	20.9736	23.6865
483.8	23.7531	3.94987	11.3667	13.1281	15.4587	16.3194	19.682	21.3351	24.1022
484	24.1966	4.07869	11.5308	13.3194	15.7121	16.6005	19.9696	21.7014	24.5265
484.2	24.6391	4.20859	11.6986	13.5171	15.9683	16.8866	20.2569	22.0722	24.9583
484.4	25.0946	4.34528	11.8689	13.7195	16.2269	17.1763	20.541	22.4519	25.3943
484.6	25.5621	4.49491	12.0392	13.9229	16.4882	17.4711	20.8265	22.8389	25.8355
484.8	26.0468	4.64226	12.2115	14.129	16.7506	17.7678	21.1165	23.2331	26.2871
485	26.5285	4.77361	12.3867	14.335	17.0149	18.0678	21.4122	23.6339	26.7449
485.2	27.0305	4.91067	12.5646	14.5421	17.2822	18.3699	21.719	24.0386	27.2139
485.4	27.5281	5.06124	12.7462	14.7508	17.5513	18.6768	22.0409	24.4473	27.6945
485.6	28.0261	5.21522	12.9315	14.9615	17.8256	18.9892	22.3822	24.8616	28.186
485.8	28.5407	5.36979	13.1234	15.1779	18.1049	19.3066	22.7427	25.2816	28.6888
486	29.0613	5.54674	13.3227	15.3964	18.3861	19.6296	23.1219	25.71	29.2035
486.2	29.5871	5.70892	13.5265	15.6161	18.6682	19.9579	23.518	26.1447	29.7298
486.4	30.1019	5.86536	13.7334	15.8391	18.9479	20.2931	23.9238	26.588	30.2676
486.6	30.6171	6.01752	13.9439	16.0652	19.2287	20.6351	24.3397	27.0355	30.8205
486.8	31.1435	6.17926	14.1557	16.2914	19.5107	20.9831	24.7676	27.488	31.3908
487	31.6974	6.34652	14.369	16.5177	19.7956	21.3351	25.2031	27.9481	31.9772
487.2	32.2411	6.50244	14.5823	16.7448	20.0863	21.6895	25.6407	28.4112	32.5725
487.4	32.8025	6.66041	14.7945	16.9729	20.3862	22.0478	26.0791	28.8757	33.1746
487.6	33.3704	6.82431	15.0058	17.2051	20.6976	22.4078	26.518	29.3429	33.7866
487.8	33.9567	6.99214	15.2142	17.4403	21.0227	22.7711	26.963	29.8086	34.407
488	34.5405	7.14642	15.42	17.6791	21.3584	23.1364	27.4193	30.2758	35.0377
488.2	35.1272	7.29986	15.6278	17.9249	21.7048	23.5051	27.8825	30.7484	35.678
488.4	35.7443	7.4703	15.8376	18.1793	22.0607	23.8767	28.3542	31.2282	36.3268
488.6	36.3757	7.64134	16.0537	18.4442	22.4236	24.2497	28.8336	31.7164	36.9854
488.8	36.9966	7.80635	16.2758	18.717	22.7889	24.6271	29.3227	32.2201	37.6507
489	37.6259	7.97903	16.5028	18.9979	23.1543	25.0079	29.8206	32.7409	38.3227
489.2	38.2631	8.14628	16.735	19.2901	23.5198	25.3946	30.3216	33.2785	39.0014
489.4	38.8971	8.29835	16.9736	19.5902	23.8898	25.7832	30.8245	33.8326	39.684
489.6	39.5343	8.45473	17.2165	19.8968	24.2581	26.1711	31.3303	34.402	40.37
489.8	40.2045	8.59945	17.4662	20.2089	24.6233	26.5558	31.8393	34.9855	41.0568
490	40.8834	8.76101	17.7224	20.528	24.9872	26.941	32.3468	35.5808	41.7423
490.2	41.5477	8.9176	17.9828	20.8537	25.3525	27.3285	32.8548	36.1887	42.4275
490.4	42.2223	9.08576	18.2438	21.1851	25.7157	27.7173	33.3691	36.8039	43.1146
490.6	42.9106	9.259	18.502	21.5219	26.0724	28.1108	33.8915	37.4231	43.8008
490.8	43.6245	9.44211	18.7589	21.8633	26.423	28.5077	34.4205	38.0474	44.4872
491	44.3522	9.63108	19.0145	22.2102	26.7729	28.9103	34.9546	38.6735	45.1739
491.2	45.0693	9.81113	19.2669	22.5614	27.122	29.3206	35.4913	39.2994	45.8604
491.4	45.7815	9.98376	19.5168	22.9103	27.4698	29.7364	36.0305	39.9242	46.5449
491.6	46.5046	10.1589	19.7608	23.2537	27.8156	30.162	36.5731	40.5551	47.2278
491.8	47.2252	10.339	20.0011	23.5922	28.1612	30.5973	37.119	41.1877	47.9104
492	47.9508	10.5204	20.2406	23.9261	28.5069	31.0401	37.6647	41.8228	48.5914
492.2	48.6695	10.7068	20.4824	24.2535	28.8524	31.4863	38.209	42.4641	49.274
492.4	49.4162	10.8936	20.7282	24.5768	29.1899	31.9336	38.7549	43.1089	49.9679
492.6	50.1595	11.0988	20.9804	24.9006	29.5216	32.3796	39.3084	43.7586	50.6725
492.8	50.8998	11.3124	21.241	25.2277	29.8527	32.8281	39.8629	44.4162	51.3877
493	51.6393	11.5274	21.5096	25.5597	30.1837	33.2789	40.4197	45.0807	52.1142
493.2	52.3915	11.7483	21.7868	25.8975	30.5142	33.73	40.98	45.7518	52.8514
493.4	53.1615	11.974	22.0705	26.2443	30.844	34.1838	41.542	46.427	53.5931
493.6	53.9375	12.2012	22.3583	26.5992	31.1781	34.6388	42.1046	47.1049	54.3432
493.8	54.727	12.4216	22.6473	26.964	31.52	35.0958	42.6737	47.7817	55.1044
494	55.5094	12.6473	22.9352	27.3369	31.8695	35.553	43.2446	48.4559	55.8718
494.2	56.2803	12.8667	23.2224	27.712	32.2292	36.009	43.8178	49.1267	56.6395
494.4	57.0648	13.0883	23.51	28.0912	32.5984	36.4631	44.3948	49.7941	57.4083
494.6	57.8454	13.3126	23.8022	28.4699	32.971	36.916	44.9809	50.4494	58.1776
494.8	58.6222	13.5405	24.1	28.847	33.3458	37.3644	45.5824	51.0958	58.9555
495	59.3945	13.7633	24.4036	29.2203	33.7253	37.8083	46.1977	51.7328	59.745
495.2	60.1486	14.0028	24.7132	29.5883	34.1096	38.249	46.83	52.3623	60.5474
495.4	60.9047	14.2512	25.0269	29.9497	34.4986	38.6898	47.4733	52.9939	61.3598
495.6	61.6629	14.4945	25.3442	30.2983	34.8968	39.1317	48.1198	53.6334	62.1798
495.8	62.4215	14.7236	25.6647	30.6349	35.3027	39.5735	48.765	54.2773	63.0077
496	63.1791	14.9517	25.9858	30.9571	35.7133	40.0156	49.4065	54.925	63.8379
496.2	63.948	15.146	26.3048	31.2681	36.1265	40.4582	50.0395	55.5705	64.6673
496.4	64.7272	15.3576	26.6196	31.5701	36.5449	40.9018	50.6675	56.2168	65.5023
496.6	65.5022	15.559	26.9314	31.8642	36.9694	41.3422	51.2959	56.8631	66.3433
496.8	66.2799	15.766	27.2398	32.15	37.4022	41.7805	51.9227	57.5078	67.1772
497	67.0538	15.9872	27.5484	32.4337	37.848	42.2193	52.5488	58.1471	67.995
497.2	67.8139	16.1872	27.8577	32.7225	38.3066	42.6602	53.1755	58.7754	68.7978
497.4	68.583	16.388	28.1669	33.0161	38.7786	43.1043	53.8098	59.3984	69.5928
497.6	69.3387	16.6022	28.4778	33.317	39.265	43.5468	54.454	60.0189	70.3926
497.8	70.0832	16.8074	28.7903	33.6263	39.7631	43.9907	55.1003	60.6394	71.193
498	70.8294	17.0035	29.1044	33.9438	40.2681	44.4342	55.7403	61.2672	71.9881
498.2	71.593	17.1945	29.4161	34.2727	40.7764	44.8798	56.3667	61.9079	72.7795
498.4	72.3483	17.3835	29.7216	34.6087	41.2853	45.3256	56.9832	62.5569	73.5635
498.6	73.1122	17.5876	30.0192	34.9508	41.7869	45.7737	57.5883	63.2115	74.3427
498.8	73.8795	17.7911	30.3053	35.2934	42.2703	46.225	58.1833	63.8723	75.1142
499	74.6409	17.9978	30.5805	35.6373	42.7357	46.6782	58.7679	64.5364	75.8779
499.2	75.3849	18.1934	30.8457	35.9795	43.1869	47.1353	59.3464	65.205	76.629
499.4	76.1166	18.3865	31.0999	36.3147	43.6207	47.593	59.9241	65.8722	77.3629
499.6	76.8449	18.5756	31.343	36.6421	44.0386	48.0548	60.5088	66.5326	78.0774
499.8	77.591	18.7653	31.5797	36.9645	44.4481	48.5228	61.0968	67.1838	78.7685
500	78.3234	18.965	31.809	37.2854	44.8561	48.9989	61.6794	67.8255	79.4411
500.2	79.0699	19.16	32.0329	37.6005	45.2636	49.4787	62.2645	68.4644	80.1001
500.4	79.8281	19.3606	32.2561	37.9077	45.6654	49.9575	62.8441	69.0985	80.7511
500.6	80.562	19.5655	32.481	38.2107	46.0615	50.4363	63.4089	69.7313	81.3934
500.8	81.2856	19.7586	32.7085	38.5073	46.4557	50.9078	63.9559	70.3638	82.0307
501	81.9997	19.9264	32.9406	38.7988	46.8458	51.3794	64.4854	70.9921	82.665
501.2	82.717	20.0889	33.1744	39.0833	47.2264	51.8508	64.9983	71.6176	83.3019
501.4	83.4289	20.2667	33.4127	39.3619	47.5929	52.3215	65.4946	72.2417	83.9436
501.6	84.1368	20.4675	33.6554	39.6403	47.9438	52.7949	65.9795	72.8653	84.5897
501.8	84.8535	20.6739	33.9074	39.9215	48.2824	53.2682	66.4562	73.4863	85.2347
502	85.5426	20.8713	34.1657	40.2051	48.6101	53.7398	66.9279	74.1048	85.8791
502.2	86.2244	21.048	34.4262	40.4909	48.9287	54.204	67.4033	74.7168	86.5268
502.4	86.9162	21.2324	34.6885	40.7813	49.2404	54.6617	67.8845	75.3207	87.1758
502.6	87.5957	21.4197	34.9539	41.0763	49.5576	55.1128	68.3601	75.9159	87.8195
502.8	88.2548	21.6041	35.2186	41.3763	49.8842	55.5593	68.824	76.5002	88.4595
503	88.9018	21.7913	35.482	41.6754	50.2149	55.9944	69.2851	77.0726	89.0986
503.2	89.5295	21.9987	35.7448	41.9723	50.5476	56.4173	69.74	77.6282	89.735
503.4	90.1307	22.1842	36.0028	42.2667	50.8817	56.8297	70.1863	78.1647	90.3646
503.6	90.7239	22.3476	36.256	42.5537	51.2142	57.2301	70.6256	78.6819	90.9947
503.8	91.3217	22.5126	36.5045	42.8346	51.5406	57.6216	71.056	79.1781	91.6167
504	91.9449	22.6777	36.7485	43.1084	51.8623	58.0038	71.4735	79.6596	92.2313
504.2	92.5565	22.84	36.992	43.3763	52.1686	58.3757	71.8804	80.128	92.8415
504.4	93.1381	23.0016	37.235	43.6409	52.4568	58.7403	72.2838	80.5856	93.4492
504.6	93.6929	23.1624	37.4766	43.8986	52.7287	59.095	72.6873	81.0337	94.0553
504.8	94.2417	23.3145	37.709	44.1502	52.9915	59.4357	73.093	81.4805	94.6612
505	94.7817	23.4549	37.9343	44.395	53.2497	59.7557	73.4947	81.9296	95.2585
505.2	95.3008	23.5979	38.1546	44.6317	53.503	60.0589	73.8893	82.3815	95.8418
505.4	95.8004	23.7443	38.3691	44.8591	53.7576	60.3437	74.2696	82.8402	96.4125
505.6	96.2955	23.8638	38.5795	45.0756	54.0088	60.6102	74.6348	83.3031	96.9703
505.8	96.7793	23.9869	38.7884	45.2809	54.2554	60.8551	74.9879	83.766	97.514
506	97.2582	24.1221	38.9925	45.476	54.4969	61.0857	75.3292	84.221	98.0343
506.2	97.7407	24.2349	39.1889	45.6627	54.7328	61.3041	75.6553	84.6673	98.5372
506.4	98.1926	24.3688	39.383	45.8394	54.9606	61.5124	75.9699	85.1035	99.0298
506.6	98.6367	24.5075	39.5727	46.0103	55.185	61.7125	76.2747	85.5259	99.5035
506.8	99.0739	24.6471	39.7594	46.1734	55.4057	61.9068	76.5684	85.9321	99.9593
507	99.5151	24.7715	39.9385	46.3327	55.6111	62.094	76.8556	86.319	100.409
507.2	99.9545	24.8723	40.1033	46.4854	55.8068	62.2763	77.1401	86.6902	100.855
507.4	100.382	24.983	40.2494	46.631	55.9961	62.4489	77.4161	87.0483	101.295
507.6	100.792	25.082	40.3734	46.7727	56.1763	62.6085	77.678	87.3945	101.719
507.8	101.21	25.1723	40.4753	46.9114	56.3423	62.7567	77.9201	87.7288	102.117
508	101.599	25.257	40.5556	47.0452	56.4922	62.8963	78.1483	88.0459	102.491
508.2	101.979	25.3482	40.6132	47.1788	56.6282	63.0303	78.3711	88.3525	102.849
508.4	102.352	25.451	40.6533	47.3083	56.7464	63.1584	78.5906	88.6443	103.186
508.6	102.729	25.5527	40.6815	47.4344	56.8483	63.2816	78.8066	88.9206	103.501
508.8	103.088	25.6347	40.7	47.5559	56.9406	63.4014	79.0212	89.1787	103.792
509	103.427	25.7093	40.7147	47.6737	57.0315	63.5215	79.2354	89.4211	104.065
509.2	103.743	25.7666	40.7355	47.7888	57.123	63.6446	79.4528	89.6446	104.318
509.4	104.049	25.8352	40.7613	47.9026	57.2169	63.771	79.6712	89.8471	104.55
509.6	104.332	25.8802	40.7978	48.0132	57.3195	63.9009	79.8887	90.0347	104.765
509.8	104.599	25.9245	40.8447	48.1218	57.4235	64.0377	80.0947	90.2078	104.967
510	104.854	25.9662	40.8999	48.224	57.5303	64.1822	80.285	90.3714	105.16
510.2	105.123	26.0174	40.9623	48.3202	57.633	64.3291	80.4568	90.5268	105.342
510.4	105.357	26.0684	41.0296	48.4104	57.7295	64.4804	80.6092	90.669	105.512
510.6	105.569	26.1177	41.1007	48.4929	57.8179	64.6345	80.7459	90.7973	105.673
510.8	105.788	26.151	41.1727	48.563	57.9004	64.7859	80.8778	90.9103	105.828
511	105.981	26.1789	41.2419	48.6204	57.9764	64.9431	81.0094	91.0096	105.981
511.2	106.136	26.2013	41.3023	48.6613	58.0451	65.1012	81.1402	91.1006	106.127
511.4	106.267	26.2277	41.3563	48.6865	58.1075	65.2579	81.2726	91.18	106.263
511.6	106.378	26.2526	41.4053	48.6965	58.1739	65.4075	81.4076	91.2499	106.391
511.8	106.495	26.2753	41.4504	48.693	58.2449	65.5503	81.5381	91.3071	106.508
512	106.583	26.2955	41.4913	48.6825	58.3171	65.6828	81.661	91.3467	106.615
512.2	106.644	26.2888	41.528	48.6651	58.39	65.803	81.7671	91.3717	106.708
512.4	106.707	26.2919	41.5658	48.6465	58.47	65.9134	81.8491	91.3866	106.791
512.6	106.778	26.29	41.6036	48.6317	58.5478	66.0133	81.9038	91.3889	106.865
512.8	106.84	26.3075	41.6407	48.6215	58.6161	66.1007	81.9429	91.3808	106.935
513	106.87	26.3208	41.678	48.6156	58.6727	66.172	81.9738	91.3668	107
513.2	106.889	26.329	41.7143	48.6151	58.7193	66.2295	81.9949	91.3437	107.053
513.4	106.886	26.2953	41.7505	48.6175	58.7553	66.2732	82.0089	91.3154	107.091
513.6	106.883	26.2678	41.7822	48.6195	58.7805	66.3041	82.025	91.2796	107.117
513.8	106.854	26.2428	41.804	48.6219	58.7971	66.3275	82.04	91.2364	107.124
514	106.811	26.1882	41.8139	48.6223	58.8032	66.3396	82.0544	91.1916	107.116
514.2	106.771	26.1509	41.815	48.6198	58.7938	66.3353	82.0726	91.1377	107.094
514.4	106.691	26.1147	41.8077	48.611	58.7813	66.3125	82.0937	91.0755	107.057
514.6	106.606	26.0907	41.7916	48.5964	58.7654	66.27	82.1116	91.0045	107.001
514.8	106.516	26.0732	41.7662	48.5767	58.7431	66.2032	82.1198	90.9287	106.926
515	106.406	26.0623	41.7387	48.5478	58.7125	66.1141	82.1073	90.8484	106.828
515.2	106.267	26.0508	41.7118	48.5097	58.6754	66.0093	82.0721	90.7606	106.709
515.4	106.133	26.0351	41.6843	48.4629	58.629	65.8902	82.0168	90.6688	106.571
515.6	106.001	26.0082	41.6551	48.4042	58.5696	65.7573	81.9424	90.5721	106.417
515.8	105.865	26.0075	41.6223	48.3362	58.5047	65.615	81.8462	90.4691	106.244
516	105.704	25.9808	41.5795	48.2615	58.4327	65.4691	81.7255	90.3564	106.046
516.2	105.547	25.9257	41.5284	48.1773	58.3516	65.3185	81.5857	90.2347	105.827
516.4	105.382	25.8885	41.4676	48.086	58.2586	65.1602	81.4313	90.097	105.59
516.6	105.218	25.8493	41.3904	47.9896	58.1616	64.9933	81.2612	89.9494	105.333
516.8	105.033	25.7887	41.2983	47.8847	58.0544	64.8174	81.0784	89.7938	105.066
517	104.831	25.7225	41.1868	47.7747	57.9402	64.6341	80.8937	89.6308	104.793
517.2	104.618	25.6617	41.0572	47.6599	57.8284	64.4471	80.7093	89.4656	104.508
517.4	104.383	25.5864	40.9138	47.5467	57.7092	64.2528	80.5212	89.2994	104.214
517.6	104.128	25.51	40.761	47.4386	57.5766	64.0542	80.332	89.1326	103.91
517.8	103.882	25.4452	40.6054	47.3323	57.4278	63.8558	80.1429	88.9582	103.598
518	103.614	25.3802	40.4518	47.2279	57.2668	63.6606	79.9587	88.778	103.286
518.2	103.366	25.3156	40.3008	47.127	57.0983	63.4727	79.7789	88.5986	102.977
518.4	103.111	25.2337	40.1574	47.021	56.9216	63.291	79.6022	88.4142	102.67
518.6	102.855	25.1625	40.0225	46.9099	56.7404	63.1155	79.4256	88.2223	102.355
518.8	102.585	25.0889	39.894	46.793	56.5537	62.9471	79.2516	88.0206	102.036
519	102.307	25.0166	39.7712	46.669	56.3604	62.7838	79.0756	87.8088	101.706
519.2	102.023	24.9446	39.6535	46.5393	56.1604	62.6225	78.8929	87.5825	101.367
519.4	101.73	24.8899	39.5311	46.401	55.9599	62.4642	78.6999	87.3461	101.022
519.6	101.421	24.806	39.4038	46.2523	55.7579	62.3055	78.4947	87.0982	100.676
519.8	101.095	24.7402	39.2654	46.0971	55.5536	62.145	78.2766	86.8334	100.325
520	100.774	24.6572	39.1155	45.9348	55.3531	61.9835	78.0474	86.559	99.9685
520.2	100.456	24.5644	38.9561	45.7701	55.1507	61.8198	77.8062	86.269	99.6105
520.4	100.122	24.4627	38.7894	45.6037	54.9451	61.6535	77.5568	85.9632	99.253
520.6	99.7879	24.3475	38.618	45.4341	54.7354	61.4787	77.2989	85.643	98.9039
520.8	99.4387	24.25	38.4434	45.2625	54.5251	61.2978	77.0311	85.3177	98.5654
521	99.0654	24.1308	38.2701	45.0879	54.3135	61.1167	76.7509	84.989	98.2339
521.2	98.7021	23.9977	38.1049	44.9096	54.0995	60.93	76.4623	84.6562	97.9054
521.4	98.3395	23.876	37.9489	44.7329	53.8818	60.7363	76.1655	84.3179	97.5771
521.6	97.9729	23.7441	37.8002	44.5632	53.6595	60.5388	75.8595	83.9745	97.249
521.8	97.6036	23.6144	37.6541	44.4014	53.4311	60.3397	75.5396	83.6265	96.9071
522	97.235	23.491	37.5093	44.2477	53.201	60.1366	75.2103	83.2726	96.557
522.2	96.86	23.3494	37.3615	44.0977	52.9736	59.9281	74.8694	82.9137	96.2036
522.4	96.4773	23.2363	37.2137	43.9499	52.7497	59.7119	74.5229	82.5494	95.8485
522.6	96.0786	23.1364	37.0656	43.804	52.524	59.4843	74.1781	82.1792	95.4874
522.8	95.6834	23.0334	36.9183	43.6504	52.3042	59.2502	73.8394	81.8064	95.125
523	95.2563	22.9035	36.7727	43.4876	52.0892	59.0071	73.5021	81.4259	94.7559
523.2	94.8434	22.7767	36.628	43.3124	51.8774	58.7557	73.1619	81.0384	94.3836
523.4	94.4234	22.6563	36.4839	43.1262	51.6669	58.4957	72.8208	80.6495	94.009
523.6	94.0201	22.5628	36.3381	42.9299	51.4533	58.2314	72.477	80.262	93.6332
523.8	93.5978	22.4568	36.1961	42.726	51.2356	57.9632	72.1268	79.8771	93.2537
524	93.1765	22.3595	36.0598	42.5162	51.0135	57.6901	71.7737	79.4969	92.8695
524.2	92.7316	22.2758	35.9284	42.304	50.7867	57.4118	71.4171	79.1198	92.4779
524.4	92.291	22.1999	35.7975	42.0916	50.555	57.1309	71.0529	78.743	92.075
524.6	91.8283	22.137	35.6652	41.8788	50.3192	56.8507	70.6828	78.3673	91.6583
524.8	91.3683	22.0637	35.5322	41.6676	50.0846	56.5656	70.3042	77.9908	91.2313
525	90.9082	21.9731	35.3973	41.4547	49.8529	56.2781	69.9182	77.6123	90.7931
525.2	90.4569	21.8909	35.2607	41.2411	49.6257	55.9895	69.5303	77.2316	90.3495
525.4	89.9991	21.8035	35.1195	41.027	49.4029	55.6964	69.1378	76.8519	89.9011
525.6	89.5424	21.7085	34.9706	40.8062	49.1927	55.401	68.7396	76.468	89.4477
525.8	89.108	21.5967	34.815	40.5818	48.993	55.103	68.3354	76.0818	88.9859
526	88.6717	21.4578	34.6537	40.3522	48.7983	54.803	67.9301	75.6946	88.5204
526.2	88.2298	21.3276	34.492	40.1208	48.6041	54.5011	67.5278	75.3091	88.0575
526.4	87.7786	21.2231	34.3292	39.8904	48.4072	54.1991	67.1325	74.9298	87.5997
526.6	87.3433	21.1138	34.1682	39.6618	48.2131	53.902	66.7447	74.5601	87.1451
526.8	86.8893	21.0065	34.0097	39.4369	48.0175	53.6107	66.3671	74.1978	86.6936
527	86.4409	20.9063	33.8538	39.2216	47.8184	53.3238	66.0007	73.8394	86.2445
527.2	86.0082	20.8065	33.7013	39.0144	47.6122	53.0427	65.6405	73.4818	85.7878
527.4	85.5629	20.6902	33.5526	38.8156	47.3972	52.7662	65.2843	73.1291	85.3298
527.6	85.1172	20.5892	33.4087	38.6264	47.178	52.4936	64.9267	72.7778	84.8669
527.8	84.6584	20.4946	33.2654	38.4425	46.9562	52.2272	64.5704	72.4268	84.4048
528	84.2058	20.4044	33.1196	38.2647	46.7375	51.9637	64.2124	72.0781	83.9461
528.2	83.7358	20.3032	32.9683	38.0891	46.5216	51.6998	63.8487	71.7323	83.48
528.4	83.2748	20.2161	32.8122	37.9111	46.3077	51.4305	63.4854	71.3842	82.9995
528.6	82.8361	20.147	32.6506	37.7339	46.0923	51.1506	63.121	71.0304	82.5026
528.8	82.4008	20.0557	32.4842	37.5573	45.8742	50.8584	62.7595	70.6641	81.998
529	81.9447	19.9655	32.3139	37.3849	45.6517	50.5566	62.3973	70.2868	81.4889
529.2	81.4781	19.8499	32.136	37.2155	45.4243	50.2473	62.0409	69.8979	80.9761
529.4	81.0188	19.7313	31.9525	37.0501	45.1955	49.9355	61.6895	69.4958	80.4581
529.6	80.5515	19.5819	31.7663	36.8912	44.962	49.6204	61.3372	69.0793	79.9352
529.8	80.0871	19.4343	31.5776	36.7397	44.7247	49.3069	60.9868	68.6517	79.4111
530	79.6217	19.2683	31.392	36.5931	44.484	49.0025	60.6371	68.2202	78.8884
530.2	79.1716	19.1088	31.211	36.4495	44.2355	48.7078	60.2833	67.7851	78.3751
530.4	78.7031	18.959	31.0361	36.3079	43.9837	48.4219	59.9263	67.351	77.8744
530.6	78.2361	18.8134	30.8657	36.1619	43.7268	48.144	59.5716	66.9231	77.3882
530.8	77.7586	18.6727	30.7021	36.0111	43.4687	47.8751	59.2187	66.5068	76.9068
531	77.2797	18.5136	30.5421	35.8515	43.2079	47.6172	58.8711	66.1012	76.4265
531.2	76.7793	18.3672	30.3856	35.6852	42.9482	47.3695	58.5302	65.7094	75.9455
531.4	76.2803	18.2167	30.2266	35.5156	42.691	47.1272	58.1922	65.3319	75.4663
531.6	75.798	18.0736	30.0642	35.3413	42.4378	46.8895	57.8553	64.9646	74.9913
531.8	75.3384	17.9501	29.8957	35.1579	42.1885	46.6537	57.5184	64.6082	74.5197
532	74.8771	17.8222	29.7217	34.9626	41.9412	46.4166	57.1865	64.2574	74.054
532.2	74.3799	17.6731	29.5465	34.7568	41.6988	46.1779	56.8552	63.9082	73.5927
532.4	73.9006	17.5294	29.3727	34.5449	41.461	45.9363	56.524	63.5654	73.1393
532.6	73.4486	17.3916	29.2007	34.327	41.2281	45.6914	56.2004	63.2283	72.6971
532.8	73.0175	17.2643	29.0325	34.1006	40.9996	45.446	55.8846	62.8966	72.2664
533	72.5679	17.1282	28.8686	33.8715	40.7685	45.1916	55.5755	62.5698	71.844
533.2	72.1166	17.0174	28.7055	33.6435	40.5363	44.9286	55.2773	62.2488	71.4329
533.4	71.6844	16.9122	28.546	33.4172	40.2974	44.6626	54.9917	61.9319	71.0276
533.6	71.2697	16.7957	28.3901	33.1949	40.0514	44.397	54.7163	61.6164	70.6249
533.8	70.8383	16.6601	28.2336	32.9781	39.8054	44.1348	54.4529	61.2988	70.2237
534	70.4104	16.5303	28.0759	32.7672	39.5582	43.8768	54.1986	60.9805	69.8241
534.2	69.979	16.4033	27.9138	32.5652	39.3108	43.6197	53.9528	60.6579	69.429
534.4	69.5465	16.2955	27.7487	32.3678	39.0621	43.3658	53.712	60.3261	69.0345
534.6	69.1039	16.1767	27.5815	32.169	38.8113	43.1162	53.4767	59.9857	68.6417
534.8	68.652	16.0362	27.4128	31.9692	38.56	42.866	53.2422	59.6346	68.2522
535	68.2218	15.9043	27.2416	31.7671	38.3105	42.6181	53.0036	59.2722	67.8637
535.2	67.8022	15.7861	27.0695	31.5651	38.0644	42.3695	52.7584	58.9027	67.4764
535.4	67.3924	15.6553	26.898	31.363	37.8246	42.1176	52.5071	58.5249	67.0864
535.6	66.9762	15.5089	26.7282	31.1648	37.5938	41.8643	52.2506	58.1433	66.6931
535.8	66.5898	15.3739	26.5649	30.9756	37.3673	41.6062	51.9866	57.7615	66.3028
536	66.1844	15.248	26.4062	30.7971	37.1471	41.3464	51.7152	57.3757	65.9091
536.2	65.7754	15.1408	26.2548	30.6286	36.9341	41.0904	51.4354	56.9861	65.5097
536.4	65.3764	15.0496	26.1057	30.4681	36.7291	40.8374	51.1516	56.5907	65.0988
536.6	64.9884	14.9609	25.9574	30.3187	36.5371	40.5907	50.858	56.1907	64.6847
536.8	64.5791	14.879	25.8099	30.1787	36.3506	40.349	50.5553	55.7858	64.2671
537	64.1811	14.8037	25.6611	30.0488	36.1717	40.1123	50.2495	55.3827	63.8486
537.2	63.7859	14.7068	25.5128	29.9197	35.9965	39.8855	49.9425	54.9864	63.4265
537.4	63.3929	14.5998	25.364	29.7903	35.8226	39.6672	49.6386	54.5999	63.0153
537.6	62.9932	14.5033	25.213	29.6625	35.6479	39.4521	49.3398	54.2201	62.6164
537.8	62.5944	14.4035	25.057	29.5329	35.4685	39.2392	49.047	53.8469	62.2231
538	62.2045	14.2912	24.9025	29.4007	35.2849	39.0231	48.7611	53.4816	61.8307
538.2	61.8272	14.1858	24.7539	29.2651	35.0945	38.8023	48.4846	53.1263	61.4387
538.4	61.4489	14.0832	24.6129	29.1257	34.896	38.5802	48.2188	52.7804	61.0503
538.6	61.0977	13.9545	24.4802	28.9812	34.6882	38.3543	47.9557	52.4416	60.669
538.8	60.7345	13.82	24.3547	28.8307	34.4733	38.1264	47.6955	52.106	60.288
539	60.3669	13.6888	24.2346	28.6741	34.2491	37.9012	47.4328	51.7746	59.9076
539.2	59.9969	13.5487	24.1148	28.5109	34.0189	37.6772	47.1645	51.4451	59.5245
539.4	59.6317	13.4346	23.9979	28.3459	33.7857	37.4557	46.882	51.1178	59.1463
539.6	59.2666	13.313	23.8822	28.1795	33.5485	37.2359	46.5868	50.7942	58.771
539.8	58.8988	13.1836	23.7641	28.0105	33.3103	37.0187	46.2865	50.48	58.4043
540	58.5208	13.0617	23.6425	27.8404	33.0738	36.8064	45.9803	50.1761	58.0455
540.2	58.151	12.9369	23.5131	27.6726	32.84	36.595	45.6713	49.8816	57.7014
540.4	57.7919	12.8208	23.3745	27.5118	32.6124	36.3795	45.3618	49.5951	57.3672
540.6	57.4506	12.6951	23.2267	27.355	32.3918	36.1596	45.0519	49.3196	57.0349
540.8	57.102	12.5782	23.0753	27.2011	32.1827	35.9363	44.7428	49.0573	56.7013
541	56.7387	12.4592	22.9189	27.048	31.9833	35.7118	44.434	48.8064	56.3711
541.2	56.3753	12.3422	22.7595	26.8953	31.7934	35.4832	44.1279	48.5618	56.0428
541.4	56.027	12.2204	22.5953	26.7411	31.6103	35.2473	43.8252	48.3175	55.7166
541.6	55.6924	12.1242	22.4277	26.5803	31.4335	35.007	43.5273	48.0699	55.3879
541.8	55.3477	12.0313	22.2585	26.4118	31.2574	34.7665	43.2334	47.8154	55.0564
542	54.9954	11.9408	22.0903	26.2396	31.0894	34.5243	42.9421	47.5526	54.7202
542.2	54.6521	11.852	21.9256	26.0684	30.9273	34.2801	42.6534	47.2823	54.3819
542.4	54.3025	11.7667	21.7637	25.9002	30.7664	34.0337	42.3694	47.0112	54.0465
542.6	53.9517	11.6928	21.6056	25.7332	30.6094	33.786	42.09	46.7357	53.7138
542.8	53.6059	11.6189	21.4517	25.5713	30.4565	33.5402	41.8123	46.4595	53.3819
543	53.2612	11.5305	21.3002	25.4176	30.3047	33.2964	41.5348	46.1803	53.0517
543.2	52.9263	11.4566	21.1501	25.2739	30.1535	33.0577	41.2565	45.8977	52.7262
543.4	52.5754	11.3753	21.005	25.1355	30.003	32.8258	40.9744	45.6161	52.4008
543.6	52.2349	11.2851	20.8635	24.9997	29.8531	32.6003	40.6934	45.339	52.0767
543.8	51.8973	11.1846	20.7246	24.8649	29.7041	32.3823	40.4159	45.062	51.7538
544	51.5601	11.0953	20.5903	24.7299	29.5512	32.1659	40.1458	44.7819	51.4298
544.2	51.1998	11.0031	20.4572	24.5915	29.3947	31.9521	39.8832	44.4966	51.098
544.4	50.8572	10.9152	20.3258	24.4441	29.2362	31.7403	39.6241	44.2039	50.7577
544.6	50.5201	10.8348	20.196	24.2891	29.0771	31.531	39.368	43.9035	50.4123
544.8	50.2072	10.7673	20.068	24.1343	28.9222	31.3182	39.1113	43.6001	50.0594
545	49.9029	10.7175	19.9399	23.9826	28.7691	31.1	38.8515	43.2942	49.6938
545.2	49.5876	10.6595	19.8147	23.8354	28.6168	30.8763	38.5876	42.9895	49.3224
545.4	49.266	10.5958	19.695	23.6932	28.4667	30.6511	38.3184	42.6818	48.952
545.6	48.9392	10.5332	19.5786	23.559	28.3178	30.4277	38.0457	42.3731	48.5839
545.8	48.6203	10.4807	19.4634	23.4286	28.1702	30.2073	37.7732	42.0581	48.2222
546	48.3162	10.4214	19.3482	23.3015	28.0249	29.9953	37.5016	41.7415	47.8656
546.2	47.9971	10.372	19.2361	23.1725	27.8802	29.7941	37.2345	41.4285	47.5176
546.4	47.6674	10.3295	19.1243	23.0413	27.7332	29.6053	36.9803	41.1239	47.1791
546.6	47.3484	10.291	19.0155	22.9084	27.5867	29.4287	36.7375	40.831	46.8531
546.8	47.0407	10.2447	18.9116	22.7703	27.4344	29.261	36.5078	40.5517	46.5385
547	46.7433	10.1935	18.8103	22.6247	27.2791	29.103	36.2933	40.2916	46.2364
547.2	46.437	10.1182	18.7133	22.4705	27.1156	28.9543	36.0949	40.0468	45.9504
547.4	46.1322	10.0332	18.619	22.3153	26.9456	28.8103	35.9086	39.8168	45.678
547.6	45.8269	9.96109	18.5284	22.162	26.7646	28.6667	35.7285	39.6001	45.4098
547.8	45.5206	9.86927	18.4427	22.0091	26.5743	28.5245	35.5472	39.3928	45.1343
548	45.2231	9.77011	18.3658	21.8572	26.3775	28.3805	35.3632	39.1938	44.8571
548.2	44.9203	9.6875	18.2939	21.7069	26.1757	28.2346	35.175	38.9987	44.5787
548.4	44.637	9.60079	18.2239	21.5572	25.9743	28.0873	34.9802	38.8017	44.2987
548.6	44.3547	9.51517	18.1555	21.4084	25.776	27.9363	34.7807	38.5974	44.0156
548.8	44.0923	9.44266	18.087	21.2626	25.5819	27.785	34.5759	38.3858	43.7306
549	43.8189	9.36181	18.0161	21.1199	25.3913	27.6317	34.3653	38.1635	43.4484
549.2	43.5353	9.28394	17.9399	20.9844	25.2088	27.4735	34.1504	37.9322	43.169
549.4	43.2489	9.20632	17.862	20.8569	25.0337	27.3104	33.9327	37.6931	42.8938
549.6	42.9664	9.10565	17.7819	20.736	24.8644	27.1435	33.7165	37.4452	42.6234
549.8	42.68	8.9995	17.6969	20.6206	24.7034	26.9745	33.5058	37.1968	42.3615
550	42.3937	8.90854	17.6085	20.5116	24.5465	26.8052	33.2998	36.9469	42.1033
550.2	42.1119	8.81083	17.5183	20.4097	24.3924	26.6361	33.0938	36.6984	41.8439
550.4	41.8244	8.7294	17.4288	20.3098	24.2367	26.4703	32.8849	36.4524	41.5783
550.6	41.543	8.65065	17.3435	20.2074	24.0821	26.3101	32.6711	36.2124	41.3027
550.8	41.2502	8.58711	17.2631	20.1027	23.9282	26.1533	32.4578	35.9811	41.0206
551	40.9684	8.52779	17.1851	19.9961	23.7742	26.0005	32.2453	35.755	40.7361
551.2	40.7025	8.46584	17.1102	19.8854	23.6198	25.8514	32.0326	35.5307	40.4515
551.4	40.4178	8.39611	17.0386	19.7717	23.4646	25.7049	31.8213	35.3081	40.1642
551.6	40.1265	8.33482	16.9701	19.6534	23.3109	25.5591	31.6092	35.0838	39.8786
551.8	39.8597	8.27197	16.9026	19.5349	23.1574	25.4119	31.3939	34.8553	39.5948
552	39.5932	8.20525	16.8372	19.417	23.0087	25.2604	31.1767	34.6256	39.3133
552.2	39.3242	8.13463	16.7719	19.2998	22.8615	25.1063	30.9592	34.3925	39.035
552.4	39.0565	8.06942	16.7045	19.1822	22.7198	24.9546	30.7396	34.1555	38.7657
552.6	38.7829	7.99081	16.6329	19.0631	22.5855	24.8085	30.52	33.9166	38.5053
552.8	38.5373	7.90658	16.557	18.9443	22.4557	24.6724	30.3011	33.6766	38.2516
553	38.2848	7.82902	16.4757	18.8265	22.3289	24.5427	30.0822	33.4358	38.0038
553.2	38.0366	7.75292	16.3897	18.7075	22.2057	24.4181	29.8645	33.1964	37.7628
553.4	37.7846	7.67319	16.3002	18.5858	22.0874	24.2955	29.6514	32.9609	37.5264
553.6	37.5468	7.5833	16.207	18.4618	21.9706	24.176	29.4484	32.7317	37.2959
553.8	37.2971	7.49801	16.1091	18.3388	21.8545	24.0545	29.2527	32.5042	37.0681
554	37.0386	7.4263	16.0067	18.2153	21.7396	23.9301	29.0613	32.2801	36.8402
554.2	36.7636	7.36635	15.901	18.0911	21.6255	23.8036	28.8705	32.0597	36.608
554.4	36.5029	7.321	15.7949	17.9682	21.5116	23.673	28.6766	31.8424	36.3756
554.6	36.2642	7.27396	15.6888	17.848	21.3937	23.5388	28.4811	31.6312	36.1404
554.8	36.0288	7.21784	15.5835	17.7306	21.2721	23.3976	28.2832	31.4245	35.8993
555	35.8115	7.1692	15.4759	17.6164	21.1448	23.2543	28.0835	31.219	35.6571
555.2	35.5855	7.11332	15.3692	17.504	21.0149	23.1131	27.8828	31.015	35.4211
555.4	35.3601	7.05077	15.2617	17.3944	20.8833	22.976	27.6854	30.812	35.1904
555.6	35.1296	6.98184	15.1527	17.2868	20.7516	22.8424	27.495	30.6111	34.9619
555.8	34.896	6.9078	15.0435	17.1812	20.6211	22.7068	27.3084	30.4152	34.7347
556	34.6699	6.837	14.9385	17.0771	20.4915	22.5699	27.1271	30.2273	34.5072
556.2	34.4458	6.77422	14.8378	16.9723	20.3619	22.4299	26.9548	30.0474	34.2775
556.4	34.1973	6.71229	14.7413	16.8686	20.2336	22.2879	26.7919	29.8754	34.0463
556.6	33.9599	6.6517	14.6477	16.7684	20.1099	22.141	26.6332	29.7097	33.8129
556.8	33.7279	6.57759	14.5549	16.6707	19.991	21.9942	26.4789	29.547	33.5795
557	33.5025	6.50426	14.4626	16.5752	19.8776	21.8488	26.3259	29.3829	33.3422
557.2	33.2708	6.42222	14.3727	16.4858	19.7682	21.7041	26.1746	29.215	33.1031
557.4	33.0465	6.34897	14.2827	16.4007	19.6624	21.5597	26.0207	29.0414	32.8593
557.6	32.8185	6.28983	14.1932	16.3195	19.5588	21.4147	25.8665	28.8586	32.6147
557.8	32.5789	6.22052	14.1023	16.2433	19.4619	21.2712	25.7118	28.6668	32.3725
558	32.3484	6.16335	14.0116	16.1707	19.3725	21.1308	25.558	28.4719	32.1358
558.2	32.1205	6.12341	13.9193	16.1011	19.2885	20.9958	25.4051	28.2719	31.9036
558.4	31.9028	6.07844	13.8277	16.0335	19.2095	20.8655	25.2536	28.0685	31.6731
558.6	31.6978	6.01935	13.7389	15.9686	19.1314	20.7359	25.1032	27.8661	31.444
558.8	31.492	5.9619	13.6533	15.9041	19.0517	20.6062	24.9561	27.6644	31.2205
559	31.2897	5.9011	13.5709	15.8387	18.9685	20.472	24.8124	27.4648	31.0001
559.2	31.0757	5.8353	13.4933	15.7732	18.8811	20.3349	24.6683	27.2687	30.7845
559.4	30.8607	5.76088	13.4198	15.7069	18.7893	20.1977	24.5236	27.0777	30.5718
559.6	30.6517	5.68367	13.3472	15.6382	18.6941	20.0623	24.3804	26.889	30.3596
559.8	30.4469	5.62385	13.2772	15.5686	18.5955	19.9295	24.2376	26.7052	30.1468
560	30.246	5.5706	13.2105	15.4978	18.4912	19.8004	24.0963	26.5251	29.9357
560.2	30.0468	5.52826	13.1463	15.4248	18.3849	19.6749	23.9552	26.3513	29.7241
560.4	29.8386	5.48279	13.0858	15.3494	18.2776	19.5514	23.8192	26.1825	29.5149
560.6	29.6347	5.41938	13.0288	15.2736	18.1726	19.4319	23.6876	26.0181	29.3054
560.8	29.4385	5.36018	12.9746	15.1947	18.0668	19.3174	23.5618	25.8593	29.0999
561	29.2447	5.2935	12.9236	15.114	17.9587	19.2069	23.4394	25.7006	28.8985
561.2	29.0343	5.22157	12.8761	15.0328	17.8491	19.0986	23.3162	25.5378	28.699
561.4	28.8309	5.15369	12.8298	14.9524	17.7377	18.9893	23.1923	25.3699	28.5028
561.6	28.6371	5.10232	12.7823	14.8723	17.6281	18.8793	23.0626	25.1949	28.313
561.8	28.4491	5.05168	12.7321	14.7917	17.5175	18.7676	22.9252	25.0187	28.1263
562	28.2463	4.9845	12.6789	14.7095	17.4061	18.6594	22.78	24.841	27.9424
562.2	28.0481	4.92719	12.6166	14.6265	17.2968	18.5567	22.6303	24.6631	27.7604
562.4	27.8637	4.86081	12.5457	14.5417	17.1906	18.4587	22.4765	24.4876	27.5831
562.6	27.6781	4.79469	12.4672	14.459	17.0858	18.3646	22.321	24.3167	27.4125
562.8	27.4915	4.7478	12.3833	14.3768	16.9838	18.2715	22.1652	24.1497	27.2461
563	27.3108	4.70256	12.2953	14.2942	16.8858	18.1732	22.0103	23.9906	27.0814
563.2	27.1286	4.65661	12.2073	14.2095	16.7918	18.0707	21.8583	23.8374	26.9201
563.4	26.9416	4.59901	12.1211	14.124	16.6984	17.9633	21.7098	23.6868	26.7611
563.6	26.7442	4.54612	12.0385	14.038	16.6032	17.8506	21.563	23.537	26.6038
563.8	26.5584	4.51227	11.9619	13.9548	16.5067	17.7304	21.4169	23.3865	26.4481
564	26.3716	4.48084	11.8925	13.8751	16.4097	17.606	21.2696	23.2315	26.2947
564.2	26.1861	4.45817	11.83	13.7982	16.3093	17.4767	21.1206	23.0744	26.1416
564.4	25.9964	4.42165	11.7737	13.7241	16.2087	17.3434	20.9696	22.9186	25.9867
564.6	25.8147	4.36782	11.7211	13.6506	16.1043	17.2077	20.8211	22.7676	25.8285
564.8	25.6387	4.31603	11.671	13.5808	15.9994	17.0728	20.6755	22.6203	25.6653
565	25.4481	4.27218	11.6205	13.514	15.8951	16.9401	20.5324	22.4799	25.5006
565.2	25.2636	4.22607	11.5726	13.4503	15.7942	16.8074	20.3923	22.3449	25.332
565.4	25.0813	4.18158	11.5267	13.3895	15.6961	16.6748	20.2536	22.2133	25.1566
565.6	24.8812	4.13812	11.4832	13.3274	15.6024	16.5404	20.1174	22.0891	24.9719
565.8	24.689	4.09901	11.4423	13.263	15.5142	16.4046	19.9837	21.973	24.7773
566	24.5017	4.06603	11.4027	13.1938	15.4327	16.2719	19.8558	21.8615	24.5751
566.2	24.3265	4.03211	11.3621	13.1212	15.3554	16.1442	19.7318	21.7498	24.3682
566.4	24.1525	3.99668	11.3208	13.0461	15.2841	16.0232	19.6116	21.6365	24.1599
566.6	23.9731	3.97028	11.2766	12.968	15.217	15.912	19.4961	21.524	23.9548
566.8	23.8113	3.94135	11.229	12.8889	15.1512	15.8123	19.3845	21.4077	23.7557
567	23.6564	3.9156	11.1787	12.81	15.084	15.7204	19.274	21.2892	23.5614
567.2	23.5034	3.88346	11.1239	12.7352	15.0157	15.6349	19.1678	21.1685	23.376
567.4	23.3516	3.85702	11.0628	12.6625	14.9451	15.5564	19.0652	21.047	23.1981
567.6	23.1998	3.83193	10.9977	12.5952	14.8739	15.4838	18.9654	20.9265	23.0303
567.8	23.0442	3.80284	10.9296	12.5309	14.8015	15.4171	18.8665	20.8069	22.8704
568	22.9016	3.76694	10.8611	12.4679	14.7294	15.3533	18.7662	20.6868	22.7126
568.2	22.7565	3.73375	10.7931	12.4059	14.6584	15.2891	18.6629	20.5637	22.5563
568.4	22.6035	3.69323	10.726	12.3426	14.5905	15.2231	18.5622	20.4413	22.3998
568.6	22.4559	3.64665	10.6607	12.2784	14.5276	15.158	18.4642	20.3184	22.2444
568.8	22.3169	3.60182	10.5958	12.2112	14.4694	15.0973	18.3692	20.1936	22.0907
569	22.1771	3.55365	10.5337	12.142	14.4155	15.0429	18.2733	20.0691	21.9375
569.2	22.0332	3.50025	10.4748	12.073	14.3669	14.9947	18.1767	19.9468	21.7857
569.4	21.8792	3.46092	10.4186	12.0057	14.321	14.9535	18.0811	19.8307	21.6337
569.6	21.7267	3.43363	10.3656	11.9422	14.2751	14.9178	17.9866	19.7158	21.4807
569.8	21.5716	3.41491	10.3175	11.8845	14.227	14.8871	17.8926	19.6043	21.3268
570	21.4169	3.38933	10.2719	11.831	14.1747	14.8586	17.7997	19.4974	21.1729
570.2	21.2715	3.35866	10.2293	11.7777	14.118	14.8308	17.7059	19.3969	21.0148
570.4	21.1313	3.31602	10.191	11.7237	14.0557	14.8013	17.6101	19.3014	20.8558
570.6	20.9839	3.26517	10.1551	11.6693	13.9862	14.7686	17.5083	19.2093	20.6958
570.8	20.8268	3.22925	10.1219	11.6127	13.9107	14.7292	17.399	19.119	20.5362
571	20.6797	3.19221	10.088	11.5578	13.8296	14.6816	17.2836	19.0273	20.3787
571.2	20.5332	3.16086	10.0503	11.5031	13.7446	14.6278	17.1644	18.9335	20.2255
571.4	20.3927	3.13224	10.0086	11.4477	13.6561	14.5696	17.0419	18.8371	20.0804
571.6	20.257	3.10763	9.9622	11.3907	13.5651	14.5107	16.9149	18.7381	19.941
571.8	20.1122	3.07852	9.91364	11.3318	13.4722	14.4514	16.7857	18.6369	19.8106
572	19.9706	3.04797	9.86323	11.2738	13.379	14.3937	16.6573	18.5303	19.6888
572.2	19.8364	3.01179	9.8113	11.2171	13.2848	14.3358	16.5325	18.4166	19.5734
572.4	19.7101	2.97243	9.76039	11.1613	13.1876	14.2774	16.4105	18.2929	19.4637
572.6	19.5942	2.94047	9.71223	11.1088	13.0879	14.217	16.292	18.1621	19.3579
572.8	19.4723	2.90275	9.66731	11.0541	12.9874	14.1537	16.1771	18.0259	19.2553
573	19.347	2.87	9.62556	10.9964	12.8864	14.0863	16.0645	17.8863	19.1554
573.2	19.2254	2.83808	9.58961	10.9364	12.7839	14.0159	15.953	17.7439	19.0584
573.4	19.1097	2.80744	9.55778	10.8786	12.6796	13.9407	15.8427	17.5977	18.9641
573.6	19.0007	2.78374	9.53051	10.821	12.5747	13.8604	15.7332	17.4516	18.8715
573.8	18.8918	2.75528	9.50611	10.7665	12.4721	13.776	15.6252	17.3092	18.7784
574	18.7789	2.71392	9.48125	10.7143	12.3731	13.6882	15.5191	17.1677	18.6835
574.2	18.6749	2.66361	9.45569	10.6619	12.2768	13.5989	15.4127	17.0307	18.5866
574.4	18.5675	2.61362	9.4282	10.6115	12.1858	13.5096	15.3065	16.8985	18.4864
574.6	18.46	2.55961	9.39836	10.5625	12.0985	13.4225	15.202	16.7705	18.3852
574.8	18.3542	2.52187	9.36698	10.5157	12.0164	13.3371	15.0976	16.6436	18.2797
575	18.2505	2.49332	9.33455	10.468	11.9368	13.2515	14.9943	16.5188	18.1695
575.2	18.1408	2.47048	9.30225	10.42	11.8599	13.1646	14.8937	16.3968	18.0558
575.4	18.0285	2.43826	9.26782	10.3722	11.7858	13.0762	14.7955	16.2801	17.9393
575.6	17.9121	2.39698	9.23091	10.3238	11.7141	12.9888	14.7028	16.1715	17.8249
575.8	17.8089	2.36573	9.19175	10.2759	11.6448	12.9038	14.614	16.0686	17.7144
576	17.7017	2.33453	9.15091	10.2304	11.578	12.8215	14.5295	15.9695	17.6094
576.2	17.5952	2.2958	9.10831	10.1883	11.5125	12.7412	14.4478	15.8722	17.5116
576.4	17.4877	2.26449	9.0647	10.1479	11.4483	12.6641	14.3716	15.7792	17.4218
576.6	17.3788	2.24203	9.01973	10.1094	11.3855	12.5904	14.3015	15.6899	17.3379
576.8	17.2728	2.21322	8.97202	10.0742	11.3244	12.5193	14.2354	15.5998	17.2586
577	17.1813	2.1739	8.92278	10.039	11.2663	12.4515	14.1723	15.5108	17.1826
577.2	17.0876	2.14169	8.87294	10.0053	11.2127	12.3858	14.1122	15.4221	17.1074
577.4	16.9964	2.11671	8.82289	9.97146	11.165	12.3231	14.052	15.3358	17.0308
577.6	16.9082	2.08613	8.77614	9.93652	11.1234	12.2623	13.9898	15.2499	16.9507
577.8	16.8249	2.05719	8.73473	9.89761	11.088	12.2027	13.9265	15.166	16.8642
578	16.7368	2.02224	8.69688	9.85627	11.06	12.1429	13.861	15.0867	16.7731
578.2	16.6498	1.99788	8.66136	9.81296	11.0387	12.0847	13.7943	15.0127	16.68
578.4	16.5657	1.97905	8.62829	9.76801	11.0237	12.0293	13.7297	14.9445	16.5849
578.6	16.4765	1.95469	8.59794	9.72358	11.0155	11.9796	13.6658	14.8801	16.4889
578.8	16.3952	1.93642	8.56863	9.68068	11.011	11.9331	13.6016	14.8187	16.3923
579	16.3151	1.91098	8.54219	9.63874	11.0074	11.8868	13.5386	14.7598	16.2961
579.2	16.2273	1.8917	8.51689	9.59835	11.0016	11.8374	13.4781	14.7033	16.1996
579.4	16.1497	1.87803	8.49258	9.55902	10.9922	11.7847	13.4213	14.647	16.0999
579.6	16.0701	1.86587	8.46788	9.5214	10.9807	11.7288	13.3673	14.5883	15.9979
579.8	15.9845	1.85479	8.44368	9.48296	10.966	11.6691	13.3158	14.5301	15.8955
580	15.8956	1.83872	8.42107	9.44313	10.9472	11.6044	13.265	14.4723	15.7942
580.2	15.8083	1.82417	8.39959	9.40124	10.9271	11.5353	13.2136	14.4164	15.6936
580.4	15.715	1.81148	8.37996	9.36049	10.9048	11.4638	13.1596	14.3607	15.5938
580.6	15.6107	1.80293	8.36043	9.32256	10.8813	11.3923	13.1041	14.306	15.4962
580.8	15.5131	1.79797	8.33784	9.28715	10.857	11.3246	13.0474	14.2535	15.4033
581	15.4276	1.78053	8.31192	9.25437	10.831	11.2639	12.9924	14.2032	15.3167
581.2	15.3441	1.77351	8.28195	9.22383	10.8055	11.2107	12.9382	14.1525	15.2343
581.4	15.2582	1.7558	8.24923	9.1974	10.7789	11.1661	12.8834	14.0978	15.1579
581.6	15.1678	1.73835	8.21337	9.17247	10.7504	11.1261	12.8283	14.0392	15.0853
581.8	15.0848	1.72807	8.17626	9.14871	10.7206	11.0877	12.7749	13.977	15.0164
582	15.0064	1.71635	8.13755	9.12573	10.6869	11.0483	12.7238	13.9112	14.9469
582.2	14.9353	1.69607	8.09789	9.10192	10.6498	11.0078	12.6765	13.8403	14.8747
582.4	14.8692	1.67787	8.05811	9.07625	10.6103	10.9651	12.6318	13.7656	14.8017
582.6	14.801	1.66005	8.01791	9.04742	10.5684	10.9172	12.59	13.6899	14.728
582.8	14.7239	1.64268	7.97701	9.01262	10.5259	10.8669	12.5517	13.6138	14.6536
583	14.6366	1.62876	7.93577	8.97457	10.4832	10.8125	12.5147	13.5377	14.5752
583.2	14.5467	1.60906	7.89387	8.93648	10.4397	10.7553	12.4782	13.4626	14.4935
583.4	14.4579	1.59315	7.84966	8.89795	10.3978	10.6963	12.4447	13.3883	14.4113
583.6	14.3773	1.56873	7.80437	8.85781	10.3582	10.6375	12.4133	13.3188	14.3274
583.8	14.3009	1.54639	7.75779	8.81838	10.3218	10.5798	12.381	13.2536	14.2425
584	14.2212	1.52274	7.70877	8.78076	10.2891	10.5242	12.3459	13.188	14.1589
584.2	14.1492	1.49941	7.65981	8.74469	10.256	10.4712	12.305	13.1219	14.0788
584.4	14.0704	1.47789	7.61127	8.71049	10.2217	10.4189	12.2618	13.0569	13.9993
584.6	14.0024	1.45713	7.56518	8.67718	10.1835	10.3668	12.2193	12.9915	13.9195
584.8	13.9355	1.4383	7.52302	8.64382	10.1408	10.3125	12.1779	12.9248	13.8396
585	13.8604	1.42427	7.48432	8.61264	10.0935	10.2571	12.1382	12.8568	13.7607
585.2	13.7848	1.40135	7.44778	8.5826	10.0432	10.201	12.1008	12.7864	13.6853
585.4	13.7113	1.37729	7.41115	8.55449	9.99078	10.147	12.0656	12.7139	13.6131
585.6	13.6448	1.34913	7.37516	8.52557	9.93709	10.0997	12.0322	12.6411	13.5447
585.8	13.5681	1.32449	7.34097	8.4965	9.88337	10.055	11.9976	12.5663	13.4764
586	13.4963	1.30191	7.30728	8.46765	9.83169	10.014	11.9621	12.4901	13.4096
586.2	13.4375	1.27977	7.27495	8.43622	9.78266	9.97617	11.9253	12.4132	13.3459
586.4	13.3832	1.26274	7.24447	8.40376	9.73549	9.94345	11.8877	12.338	13.286
586.6	13.3272	1.24303	7.21489	8.37122	9.69299	9.91544	11.8443	12.2652	13.2292
586.8	13.2668	1.22163	7.18661	8.33913	9.65477	9.89211	11.7932	12.1984	13.175
587	13.2145	1.1972	7.16046	8.30636	9.61856	9.87144	11.7342	12.1381	13.12
587.2	13.1702	1.18476	7.13815	8.27599	9.58414	9.85007	11.6688	12.0831	13.0601
587.4	13.1172	1.16749	7.12058	8.24708	9.55124	9.82991	11.6006	12.0323	12.9973
587.6	13.0688	1.13889	7.10854	8.21943	9.51908	9.81213	11.5303	11.9831	12.9344
587.8	13.0171	1.1229	7.10044	8.19506	9.48758	9.79687	11.4597	11.935	12.8721
588	12.9598	1.10121	7.09472	8.17437	9.45709	9.78317	11.3894	11.8855	12.8126
588.2	12.8957	1.07785	7.09257	8.15868	9.42752	9.77369	11.3208	11.8325	12.7537
588.4	12.8327	1.05363	7.09252	8.1458	9.399	9.76697	11.253	11.7774	12.6948
588.6	12.7684	1.00964	7.09456	8.13539	9.37225	9.76087	11.1858	11.7197	12.6359
588.8	12.7071	0.97911	7.09744	8.12538	9.34513	9.75501	11.1205	11.66	12.58
589	12.6507	0.95124	7.10157	8.11235	9.31784	9.74762	11.0578	11.6012	12.5259
589.2	12.5983	0.93796	7.10615	8.0984	9.29094	9.73955	10.9979	11.5456	12.4745
589.4	12.5412	0.92254	7.11005	8.08319	9.26719	9.73027	10.9374	11.496	12.4251
589.6	12.4837	0.91192	7.11331	8.06806	9.24563	9.71972	10.8749	11.4542	12.377
589.8	12.4311	0.89515	7.11489	8.05322	9.22364	9.7062	10.812	11.4203	12.3284
590	12.375	0.88022	7.11537	8.03992	9.20304	9.69028	10.7477	11.3951	12.279
590.2	12.3195	0.86625	7.11207	8.02713	9.1828	9.67515	10.6832	11.3765	12.2307
590.4	12.2645	0.85313	7.10456	8.01592	9.16044	9.66069	10.6187	11.3621	12.1849
590.6	12.21	0.83461	7.0923	8.00564	9.13711	9.64542	10.5554	11.3505	12.1411
590.8	12.1561	0.81579	7.07632	7.99731	9.1125	9.62969	10.493	11.3392	12.1
591	12.1027	0.80182	7.06064	7.98991	9.08717	9.61457	10.4324	11.3247	12.0623
591.2	12.0499	0.7974	7.0445	7.98144	9.062	9.59788	10.3734	11.3062	12.0282
591.4	11.9976	0.79085	7.02875	7.9705	9.03603	9.58001	10.3195	11.2816	11.9995
591.6	11.9459	0.79141	7.01371	7.95486	9.00923	9.56018	10.2716	11.2522	11.9746
591.8	11.8947	0.79256	6.99856	7.9351	8.98283	9.53785	10.2282	11.2208	11.9504
592	11.844	0.79299	6.9836	7.91213	8.95633	9.51345	10.1888	11.1859	11.9276
592.2	11.7939	0.7867	6.96676	7.88726	8.93085	9.48715	10.1525	11.1461	11.9037
592.4	11.7444	0.78402	6.94787	7.85997	8.90662	9.45754	10.1198	11.1033	11.8771
592.6	11.6954	0.78136	6.92549	7.82928	8.88374	9.42472	10.0914	11.0615	11.8451
592.8	11.6469	0.78132	6.90061	7.79515	8.86418	9.38994	10.0648	11.0202	11.8076
593	11.599	0.77791	6.87242	7.75885	8.84621	9.35107	10.0383	10.9776	11.7649
593.2	11.5516	0.77082	6.84215	7.72121	8.8284	9.31022	10.0132	10.9351	11.7184
593.4	11.5047	0.76388	6.81201	7.68075	8.81183	9.27007	9.98924	10.8917	11.6665
593.6	11.4584	0.75395	6.78468	7.63906	8.79533	9.23265	9.96306	10.8475	11.6114
593.8	11.4127	0.74464	6.76092	7.59883	8.77807	9.19515	9.93654	10.8001	11.5557
594	11.3675	0.73126	6.7408	7.56084	8.75932	9.157	9.91181	10.7483	11.5009
594.2	11.3228	0.71538	6.72621	7.52488	8.736	9.11825	9.88983	10.6928	11.4476
594.4	11.2787	0.69951	6.71671	7.4909	8.70923	9.07849	9.87158	10.635	11.3943
594.6	11.2351	0.68759	6.71241	7.45907	8.67988	9.0379	9.85599	10.5741	11.3416
594.8	11.1921	0.67091	6.71172	7.42974	8.64897	8.99661	9.84111	10.5114	11.2908
595	11.1496	0.66256	6.71335	7.40451	8.61613	8.95647	9.82677	10.4484	11.2416
595.2	11.1076	0.64905	6.70035	7.37892	8.59434	8.92103	9.79851	10.4008	11.1926
595.4	11.0662	0.63519	6.68763	7.35414	8.57282	8.88579	9.76985	10.3531	11.1434
595.6	11.0254	0.62098	6.6752	7.33016	8.55157	8.85074	9.74079	10.3054	11.0937
595.8	10.9851	0.60641	6.66304	7.30697	8.5306	8.81588	9.71132	10.2577	11.0437
596	10.9453	0.59148	6.65116	7.28459	8.5099	8.78122	9.68146	10.21	10.9934
596.2	10.9061	0.5762	6.63957	7.26301	8.48946	8.74675	9.65119	10.1623	10.9427
596.4	10.8674	0.56056	6.62826	7.24223	8.4693	8.71247	9.62053	10.1145	10.8917
596.6	10.8293	0.54456	6.61723	7.22225	8.44941	8.67838	9.58946	10.0668	10.8402
596.8	10.7917	0.52821	6.60647	7.20307	8.42979	8.64449	9.55799	10.019	10.7885
597	10.7546	0.5115	6.596	7.18469	8.41045	8.6108	9.52612	9.97113	10.7364
597.2	10.7181	0.49444	6.58581	7.16711	8.39137	8.57729	9.49384	9.92329	10.6839
597.4	10.6821	0.47702	6.5759	7.15033	8.37256	8.54398	9.46117	9.87543	10.6311
597.6	10.6467	0.45924	6.56628	7.13435	8.35403	8.51086	9.42809	9.82755	10.5779
597.8	10.6118	0.44111	6.55693	7.11918	8.33577	8.47794	9.39462	9.77965	10.5244
598	10.5775	0.42262	6.54786	7.1048	8.31778	8.44521	9.36074	9.73172	10.4705
598.2	10.5437	0.40377	6.53908	7.09123	8.30006	8.41267	9.32646	9.68378	10.4163
598.4	10.5105	0.38457	6.53057	7.07845	8.28261	8.38033	9.29178	9.63582	10.3617
598.6	10.4778	0.36502	6.52235	7.06648	8.26543	8.34818	9.2567	9.58783	10.3068
598.8	10.4456	0.3451	6.51441	7.0553	8.24853	8.31622	9.22121	9.53983	10.2515
599	10.414	0.32484	6.50674	7.04493	8.23189	8.28446	9.18533	9.4918	10.1959
599.2	10.3829	0.30421	6.49936	7.03536	8.21553	8.25289	9.14904	9.44375	10.1399
599.4	10.3524	0.28323	6.49226	7.02658	8.19943	8.22151	9.11235	9.39569	10.0835
599.6	10.3224	0.26189	6.48544	7.01861	8.18361	8.19033	9.07526	9.3476	10.0268
599.8	10.293	0.2402	6.4789	7.01144	8.16806	8.15934	9.03777	9.29949	9.96977
600	10.2641	0.21815	6.47265	7.00507	8.15279	8.12854	8.99988	9.25136	9.91236
--	--
--
--
--
--
--
--
--
--
--
--
--
--
--
--
--

[truncated: 2 more sheets: fig 5e, fig 6c]
